# Supplementary material for: Identifying Tumor-Associated Genes from Bilayer Networks of DNA Methylation Sites and RNAs
Source: Life (Basel). 2022 Dec 27;13(1):76. doi: 10.3390/life13010076 (PMC9861397; doi:10.3390/life13010076)
Supplement: Supplementary file 1 [file life-13-00076-s001.zip]

Archive with 16 entries (15 files):
- life-1989777-supplementary/
- life-1989777-supplementary/Figure S1. Hub nodes found by the betweenness centrality constitute the subnetwork of the LUSC.jpg
- life-1989777-supplementary/Figure S10. Hub nodes found by the degree centrality constitute the subnetwork of the BLCA.jpg
- life-1989777-supplementary/Figure S2. Hub nodes found by the degree centrality constitute the subnetwork of the LUSC.jpg
- life-1989777-supplementary/Figure S3. Hub nodes found by the betweenness centrality constitute the subnetwork of the BRCA.jpg
- life-1989777-supplementary/Figure S4. Hub nodes found by the degree centrality constitute the subnetwork of the BRCA.jpg
- life-1989777-supplementary/Figure S5. Hub nodes found by the betweenness centrality constitute the subnetwork of the UCEC.jpg
- life-1989777-supplementary/Figure S6. Hub nodes found by the degree centrality constitute the subnetwork of the UCEC.jpg
- life-1989777-supplementary/Figure S7. Hub nodes found by the betweenness centrality constitute the subnetwork of the KIRC.jpg
- life-1989777-supplementary/Figure S8. Hub nodes found by the degree centrality constitute the subnetwork of the KIRC.jpg
- life-1989777-supplementary/Figure S9. Hub nodes found by the betweenness centrality constitute the subnetwork of the BLCA.jpg
- life-1989777-supplementary/Table S1. Basic information of the investigated TCGA data.xlsx
- life-1989777-supplementary/Table S2. Comparison of prognostic correlation numbers of DNA methylation sites in centrality from Top100 to Top500.xlsx
- life-1989777-supplementary/Table S3. Correlations between DNA methylation sites on the same gene.xlsx
- life-1989777-supplementary/Table S4. Number of differential genes within two steps of the DNA methylation sites of the centrality for Top100 to Top500.xlsx
- life-1989777-supplementary/Table S5. KEGG enrichment results of hub genes from Top400 to Top500.xlsx
