# Supplementary material for: Identifying Tumor-Associated Genes from Bilayer Networks of DNA Methylation Sites and RNAs
Source: Life (Basel). 2022 Dec 27;13(1):76. doi: 10.3390/life13010076 (PMC9861397; doi:10.3390/life13010076)
Supplement: Supplementary file 1 [file life-13-00076-s001.zip › life-1989777-supplementary/Table S1. Basic information of the investigated TCGA data.xlsx]

## Sheet: DNA Methylation Sample
Sample size of DNA methylation data in TCGA
	Tumor DNA methylation samples	Paracancerous DNA methylation samples
LUSC	370	42
BRCA	789	96
UCEC	435	46
KIRC	597	205
BLCA	413	21
Kidney cancer contains: kidney clear cell carcinoma (tumor: 322 Paracancerous: 160), kidney papillary cell carcinoma (tumor: 275 Paracancerous: 45)

## Sheet: RNA Sample
Sample size of gene expression data in TCGA
	Tumor Gene expression samples	Paracancerous Gene expression samples
LUSC	501	49
BRCA	1097	113
UCEC	547	35
KIRC	822	104
BLCA	411	19
Kidney cancer contains: kidney clear cell carcinoma (tumor: 534 Paracancerous: 72), kidney papillary cell carcinoma (tumor: 288 Paracancerous: 32)

## Sheet: KM Anal
Sample size for KM analysis
	KM analysis samples
LUSC	370
BRCA	789
UCEC	435
KIRC	597
BLCA	413

## Sheet: LUSC Survival
Survival time data of LUSC patients
bcr_patient_barcode	survial_time	survive
TCGA-18-3417	758	1
TCGA-18-4721	2754	1
TCGA-18-5592	92	1
TCGA-18-5595	827	0
TCGA-21-5782	1924	0
TCGA-21-5783	2680	0
TCGA-21-5784	908	1
TCGA-21-5786	661	1
TCGA-21-5787	658	0
TCGA-21-A5DI	979	1
TCGA-22-0940	669	1
TCGA-22-0944	223	1
TCGA-22-1000	454	1
TCGA-22-4593	2134	0
TCGA-22-4599	2322	0
TCGA-22-4601	2114	0
TCGA-22-4605	974	0
TCGA-22-4609	291	0
TCGA-22-4613	716	0
TCGA-22-5471	964	1
TCGA-22-5472	1975	0
TCGA-22-5473	1933	0
TCGA-22-5474	890	0
TCGA-22-5477	2692	0
TCGA-22-5478	48	0
TCGA-22-5479	1651	1
TCGA-22-5480	4340	0
TCGA-22-5481	2409	0
TCGA-22-5482	714	0
TCGA-22-5483	1146	0
TCGA-22-5485	1832	0
TCGA-22-5489	3824	0
TCGA-22-5491	3426	0
TCGA-22-5492	1012	0
TCGA-22-A5C4	29	1
TCGA-33-4566	5287	0
TCGA-33-4582	3149	0
TCGA-33-4583	4299	1
TCGA-33-4586	428	0
TCGA-33-4587	1656	0
TCGA-33-4589	47	0
TCGA-33-6737	601	0
TCGA-33-6738	822	1
TCGA-33-A4WN	143	0
TCGA-33-A5GW	9	1
TCGA-33-AAS8	1114	0
TCGA-33-AASB	211	0
TCGA-33-AASD	2249	0
TCGA-33-AASI	1344	0
TCGA-33-AASJ	3600	0
TCGA-33-AASL	826	0
TCGA-34-5231	1528	1
TCGA-34-5232	1575	1
TCGA-34-5234	994	1
TCGA-34-5236	276	0
TCGA-34-5239	329	1
TCGA-34-5240	235	1
TCGA-34-5241	428	1
TCGA-34-5927	698	1
TCGA-34-5928	169	1
TCGA-34-5929	151	0
TCGA-34-7107	34	0
TCGA-34-8454	166	1
TCGA-34-8455	123	0
TCGA-34-8456	203	1
TCGA-34-A5IX	636	1
TCGA-37-5819	103	1
TCGA-37-A5EL	454	1
TCGA-37-A5EM	112	1
TCGA-37-A5EN	356	1
TCGA-39-5011	1454	1
TCGA-39-5016	2253	1
TCGA-39-5019	1361	1
TCGA-39-5021	4172	0
TCGA-39-5022	1679	0
TCGA-39-5024	2130	1
TCGA-39-5027	1849	1
TCGA-39-5028	104	0
TCGA-39-5029	740	0
TCGA-39-5030	118	0
TCGA-39-5031	833	1
TCGA-39-5034	2214	0
TCGA-39-5035	474	1
TCGA-39-5036	1084	1
TCGA-39-5037	24	1
TCGA-39-5039	1088	0
TCGA-39-5040	519	0
TCGA-43-5668	258	1
TCGA-43-5670	549	1
TCGA-43-6143	214	1
TCGA-43-6647	183	1
TCGA-43-6770	85	1
TCGA-43-6771	166	0
TCGA-43-6773	116	0
TCGA-43-7656	212	1
TCGA-43-7657	48	1
TCGA-43-7658	2023	1
TCGA-43-8115	202	1
TCGA-43-8116	193	1
TCGA-43-8118	89	0
TCGA-43-A474	262	1
TCGA-43-A475	206	1
TCGA-43-A56U	55	1
TCGA-43-A56V	154	1
TCGA-46-6025	206	1
TCGA-46-6026	18	1
TCGA-51-6867	1856	0
TCGA-52-7622	541	1
TCGA-52-7809	166	0
TCGA-52-7810	923	1
TCGA-52-7811	266	0
TCGA-52-7812	835	0
TCGA-56-5897	3	1
TCGA-56-5898	0	1
TCGA-56-6545	62	1
TCGA-56-7221	30	1
TCGA-56-7222	13	1
TCGA-56-7223	30	1
TCGA-56-7579	44	1
TCGA-56-7580	40	1
TCGA-56-7582	26	1
TCGA-56-7730	6	1
TCGA-56-7731	0	1
TCGA-56-7822	1	1
TCGA-56-7823	77	1
TCGA-56-8082	26	1
TCGA-56-8083	2	1
TCGA-56-8201	28	1
TCGA-56-8304	106	1
TCGA-56-8305	105	1
TCGA-56-8307	27	1
TCGA-56-8308	217	1
TCGA-56-8309	18	1
TCGA-56-8503	41	1
TCGA-56-8504	178	1
TCGA-56-8622	55	1
TCGA-56-8623	6	1
TCGA-56-8624	36	1
TCGA-56-8625	63	1
TCGA-56-8626	17	1
TCGA-56-8628	16	1
TCGA-56-8629	34	1
TCGA-56-A49D	38	1
TCGA-56-A4BW	2	1
TCGA-56-A4BX	46	1
TCGA-56-A4BY	31	1
TCGA-56-A4ZJ	25	1
TCGA-56-A4ZK	4	1
TCGA-56-A5DR	4	1
TCGA-56-A5DS	8	1
TCGA-56-A62T	5	1
TCGA-58-8386	1	0
TCGA-58-8387	403	0
TCGA-58-8388	378	1
TCGA-58-8390	272	1
TCGA-58-8391	1342	1
TCGA-58-8392	501	0
TCGA-58-8393	20	1
TCGA-58-A46J	1973	1
TCGA-58-A46K	1045	0
TCGA-58-A46L	1113	1
TCGA-58-A46M	707	1
TCGA-58-A46N	540	1
TCGA-60-2696	109	1
TCGA-60-2697	372	1
TCGA-60-2697	372	0
TCGA-60-2703	2945	0
TCGA-60-2704	1154	0
TCGA-60-2709	1505	1
TCGA-63-6202	0	1
TCGA-63-7020	0	1
TCGA-63-7021	0	1
TCGA-63-7022	0	1
TCGA-63-7023	0	1
TCGA-63-A5M9	0	1
TCGA-63-A5MB	2758	1
TCGA-63-A5MG	1769	1
TCGA-63-A5MH	1772	1
TCGA-63-A5MI	1399	1
TCGA-63-A5MJ	1524	1
TCGA-63-A5ML	1163	1
TCGA-63-A5MM	456	0
TCGA-63-A5MN	345	0
TCGA-63-A5MP	769	1
TCGA-63-A5MR	2367	1
TCGA-63-A5MS	2025	1
TCGA-63-A5MT	498	1
TCGA-63-A5MV	787	1
TCGA-63-A5MW	140	1
TCGA-63-A5MY	6	1
TCGA-68-7755	83	1
TCGA-68-7756	202	1
TCGA-68-7757	211	1
TCGA-68-8250	244	1
TCGA-68-8251	96	1
TCGA-68-A59I	121	1
TCGA-68-A59J	104	1
TCGA-70-6722	0	1
TCGA-70-6723	0	1
TCGA-77-6842	899	0
TCGA-77-6843	2224	0
TCGA-77-6844	2284	0
TCGA-77-6845	708	0
TCGA-77-7138	340	0
TCGA-77-7139	2737	1
TCGA-77-7140	632	0
TCGA-77-7141	15	1
TCGA-77-7142	1286	1
TCGA-77-7335	2133	0
TCGA-77-7337	3253	0
TCGA-77-7338	5	0
TCGA-77-7463	1423	0
TCGA-77-7465	479	1
TCGA-77-8007	198	0
TCGA-77-8008	2639	0
TCGA-77-8009	1641	1
TCGA-77-8128	1150	0
TCGA-77-8130	2522	1
TCGA-77-8131	383	0
TCGA-77-8133	1640	0
TCGA-77-8136	1189	0
TCGA-77-8138	539	0
TCGA-77-8139	3166	1
TCGA-77-8140	351	0
TCGA-77-8143	803	0
TCGA-77-8144	833	1
TCGA-77-8145	212	0
TCGA-77-8146	2183	1
TCGA-77-8148	293	1
TCGA-77-8150	1655	0
TCGA-77-8153	1684	1
TCGA-77-8154	1092	1
TCGA-77-8156	10	1
TCGA-77-A5FZ	3838	0
TCGA-77-A5G1	3714	1
TCGA-77-A5G3	3576	1
TCGA-77-A5G6	678	0
TCGA-77-A5G7	180	0
TCGA-77-A5G8	1290	1
TCGA-77-A5GA	36	1
TCGA-77-A5GB	0	0
TCGA-77-A5GF	722	1
TCGA-77-A5GH	713	1
TCGA-79-5596	0	1
TCGA-85-6175	0	1
TCGA-85-6560	11	1
TCGA-85-6561	24	1
TCGA-85-6798	34	1
TCGA-85-7696	18	1
TCGA-85-7697	10	1
TCGA-85-7698	49	1
TCGA-85-7699	1	1
TCGA-85-7710	0	1
TCGA-85-7843	35	1
TCGA-85-7844	38	1
TCGA-85-7950	60	1
TCGA-85-8048	26	1
TCGA-85-8049	60	1
TCGA-85-8052	16	1
TCGA-85-8070	43	1
TCGA-85-8071	14	1
TCGA-85-8072	36	1
TCGA-85-8276	13	1
TCGA-85-8277	11	1
TCGA-85-8287	13	1
TCGA-85-8288	54	1
TCGA-85-8350	60	1
TCGA-85-8351	55	1
TCGA-85-8352	67	1
TCGA-85-8353	54	1
TCGA-85-8354	61	1
TCGA-85-8355	20	1
TCGA-85-8479	22	1
TCGA-85-8481	21	1
TCGA-85-8580	28	1
TCGA-85-8582	4	1
TCGA-85-8584	0	1
TCGA-85-8664	3	1
TCGA-85-8666	14	1
TCGA-85-A4CL	15	1
TCGA-85-A4CN	6	1
TCGA-85-A4JB	-10	1
TCGA-85-A4JC	-10	1
TCGA-85-A4PA	-6	1
TCGA-85-A4QQ	-2	1
TCGA-85-A4QR	25	1
TCGA-85-A50M	19	1
TCGA-85-A50Z	0	1
TCGA-85-A510	0	1
TCGA-85-A511	0	1
TCGA-85-A512	0	1
TCGA-85-A513	24	1
TCGA-85-A53L	13	1
TCGA-85-A5B5	111	1
TCGA-90-6837	42	1
TCGA-90-7766	47	1
TCGA-90-7767	89	1
TCGA-90-7769	18	1
TCGA-90-7964	100	1
TCGA-90-A4ED	244	1
TCGA-90-A4EE	331	1
TCGA-90-A59Q	269	1
TCGA-92-7340	82	1
TCGA-92-7341	106	1
TCGA-92-8063	122	1
TCGA-92-8064	160	1
TCGA-92-8065	70	1
TCGA-94-7033	87	1
TCGA-94-7557	5	0
TCGA-94-7943	143	1
TCGA-94-8035	111	1
TCGA-94-8490	153	1
TCGA-94-8491	31	1
TCGA-94-A4VJ	43	1
TCGA-94-A5I4	155	1
TCGA-94-A5I6	185	1
TCGA-96-7544	1213	1
TCGA-96-7545	1324	1
TCGA-96-8169	189	1
TCGA-96-8170	211	1
TCGA-96-A4JK	273	1
TCGA-96-A4JL	183	1
TCGA-98-7454	115	1
TCGA-98-8020	84	0
TCGA-98-8021	413	1
TCGA-98-8022	224	1
TCGA-98-8023	308	1
TCGA-98-A538	120	1
TCGA-98-A539	118	1
TCGA-98-A53A	274	1
TCGA-98-A53B	61	0
TCGA-98-A53C	311	1
TCGA-98-A53D	22	1
TCGA-98-A53H	169	1
TCGA-98-A53I	99	1
TCGA-98-A53J	159	1
TCGA-J1-A4AH	222	1
TCGA-L3-A4E7	35	1
TCGA-L3-A524	449	1
TCGA-LA-A446	36	1
TCGA-LA-A7SW	146	1
TCGA-MF-A522	83	1
TCGA-NC-A5HD	2	0
TCGA-NC-A5HE	1722	1
TCGA-NC-A5HF	138	0
TCGA-NC-A5HG	1548	1
TCGA-NC-A5HH	37	1
TCGA-NC-A5HI	1135	1
TCGA-NC-A5HJ	418	0
TCGA-NC-A5HK	128	1
TCGA-NC-A5HL	88	0
TCGA-NC-A5HM	29	1
TCGA-NC-A5HN	894	1
TCGA-NC-A5HO	789	1
TCGA-NC-A5HP	730	1
TCGA-NC-A5HQ	448	0
TCGA-NC-A5HR	623	1
TCGA-NC-A5HT	419	1
TCGA-NK-A5CR	2178	1
TCGA-NK-A5CT	1761	1
TCGA-NK-A5CX	111	1
TCGA-NK-A5D1	511	1
TCGA-NK-A7XE	13	1
TCGA-O2-A52N	1006	0
TCGA-O2-A52Q	113	0
TCGA-O2-A52S	387	0
TCGA-O2-A52V	1335	0
TCGA-O2-A52W	261	0
TCGA-O2-A5IB	340	0
TCGA-XC-AA0X	6	0

## Sheet: BRCA Survival
Survival time data of BRCA patients
bcr_patient_barcode	survial_time	survive
TCGA-3C-AAAU	3767	1
TCGA-3C-AALI	3801	1
TCGA-3C-AALJ	1228	1
TCGA-3C-AALK	1217	1
TCGA-4H-AAAK	158	1
TCGA-5L-AAT0	1477	1
TCGA-5L-AAT1	1471	1
TCGA-5T-A9QA	12	1
TCGA-A1-A0SB	259	1
TCGA-A1-A0SE	1321	1
TCGA-A1-A0SF	1463	1
TCGA-A1-A0SG	434	1
TCGA-A1-A0SH	1437	1
TCGA-A1-A0SI	635	1
TCGA-A1-A0SJ	416	1
TCGA-A1-A0SK	967	0
TCGA-A1-A0SM	242	1
TCGA-A1-A0SN	1196	1
TCGA-A1-A0SO	852	1
TCGA-A1-A0SP	584	1
TCGA-A1-A0SQ	554	1
TCGA-A2-A04R	2365	1
TCGA-A2-A0CK	3820	1
TCGA-A2-A0CO	1468	1
TCGA-A2-A0CR	2955	1
TCGA-A2-A0CT	1918	1
TCGA-A2-A0EN	4088	1
TCGA-A2-A0EP	3021	1
TCGA-A2-A0EU	733	1
TCGA-A2-A0ST	2619	1
TCGA-A2-A0SU	1352	1
TCGA-A2-A0SV	825	0
TCGA-A2-A0SW	1365	0
TCGA-A2-A0SX	1288	1
TCGA-A2-A0SY	1154	1
TCGA-A2-A0T0	337	1
TCGA-A2-A0T1	323	1
TCGA-A2-A0T2	255	0
TCGA-A2-A0T4	395	1
TCGA-A2-A0T5	321	1
TCGA-A2-A0T6	344	1
TCGA-A2-A0T7	397	1
TCGA-A2-A0YC	644	1
TCGA-A2-A0YD	550	1
TCGA-A2-A0YE	253	1
TCGA-A2-A0YF	289	1
TCGA-A2-A0YG	404	1
TCGA-A2-A0YH	379	1
TCGA-A2-A0YI	358	1
TCGA-A2-A0YJ	326	1
TCGA-A2-A0YK	334	1
TCGA-A2-A0YL	268	1
TCGA-A2-A0YM	662	1
TCGA-A2-A0YT	723	0
TCGA-A2-A1FV	461	1
TCGA-A2-A1FW	221	1
TCGA-A2-A1FX	935	1
TCGA-A2-A1FZ	410	1
TCGA-A2-A1G0	380	1
TCGA-A2-A1G1	371	1
TCGA-A2-A1G4	372	1
TCGA-A2-A1G6	132	1
TCGA-A2-A259	1286	1
TCGA-A2-A25A	2968	1
TCGA-A2-A25B	258	1
TCGA-A2-A25C	285	1
TCGA-A2-A25E	2511	1
TCGA-A2-A25F	114	1
TCGA-A2-A3KC	363	1
TCGA-A2-A3KD	804	1
TCGA-A2-A3XS	1032	0
TCGA-A2-A3XT	2238	1
TCGA-A2-A3XU	912	0
TCGA-A2-A3XV	428	1
TCGA-A2-A3XW	1209	1
TCGA-A2-A3XX	1168	1
TCGA-A2-A3XY	786	1
TCGA-A2-A3XZ	973	1
TCGA-A2-A3Y0	859	1
TCGA-A2-A4RW	222	1
TCGA-A2-A4RX	274	1
TCGA-A2-A4RY	268	1
TCGA-A2-A4S0	271	1
TCGA-A2-A4S1	365	1
TCGA-A2-A4S2	205	1
TCGA-A2-A4S3	104	1
TCGA-A7-A0D9	160	1
TCGA-A7-A13D	267	1
TCGA-A7-A13E	287	1
TCGA-A7-A13F	196	1
TCGA-A7-A13G	208	1
TCGA-A7-A13H	551	1
TCGA-A7-A26E	421	1
TCGA-A7-A26F	257	1
TCGA-A7-A26G	210	1
TCGA-A7-A26H	65	1
TCGA-A7-A26I	122	1
TCGA-A7-A26J	68	1
TCGA-A7-A2KD	182	1
TCGA-A7-A3IY	151	1
TCGA-A7-A3IZ	148	1
TCGA-A7-A3J0	76	1
TCGA-A7-A3J1	75	1
TCGA-A7-A3RF	54	1
TCGA-A7-A425	293	1
TCGA-A7-A426	229	1
TCGA-A7-A4SA	241	1
TCGA-A7-A4SB	200	1
TCGA-A7-A4SC	215	1
TCGA-A7-A4SD	168	1
TCGA-A7-A4SE	371	1
TCGA-A7-A4SF	369	1
TCGA-A7-A56D	177	1
TCGA-A7-A5ZV	210	1
TCGA-A7-A5ZW	134	1
TCGA-A7-A5ZX	132	1
TCGA-A7-A6VV	181	1
TCGA-A7-A6VW	176	1
TCGA-A7-A6VX	169	1
TCGA-A7-A6VY	125	1
TCGA-A8-A075	518	1
TCGA-A8-A08O	943	1
TCGA-A8-A0A6	640	1
TCGA-A8-A0AD	1157	1
TCGA-AC-A23C	29	1
TCGA-AC-A23E	72	1
TCGA-AC-A23G	330	1
TCGA-AC-A2B8	45	1
TCGA-AC-A2BK	1172	1
TCGA-AC-A2BM	1162	1
TCGA-AC-A2FB	44	1
TCGA-AC-A2FE	791	1
TCGA-AC-A2FF	1686	1
TCGA-AC-A2FG	1125	1
TCGA-AC-A2FK	1180	1
TCGA-AC-A2FM	792	0
TCGA-AC-A2FO	1542	1
TCGA-AC-A2QH	31	1
TCGA-AC-A2QI	28	1
TCGA-AC-A2QJ	69	1
TCGA-AC-A3BB	30	1
TCGA-AC-A3EH	17	1
TCGA-AC-A3HN	21	1
TCGA-AC-A3OD	35	1
TCGA-AC-A3QP	286	1
TCGA-AC-A3QQ	34	1
TCGA-AC-A3TM	93	1
TCGA-AC-A3TN	34	1
TCGA-AC-A3W5	55	1
TCGA-AC-A3W7	192	1
TCGA-AC-A3YI	47	1
TCGA-AC-A3YJ	40	1
TCGA-AC-A4ZE	152	1
TCGA-AC-A5EH	63	1
TCGA-AC-A5XS	47	1
TCGA-AC-A5XU	9	1
TCGA-AC-A62V	2	1
TCGA-AC-A62X	34	1
TCGA-AC-A62Y	55	1
TCGA-AC-A6IV	36	1
TCGA-AC-A6IW	21	1
TCGA-AC-A6IX	13	1
TCGA-AC-A6NO	51	1
TCGA-AC-A7VB	74	1
TCGA-AC-A7VC	1	1
TCGA-AC-A8OP	53	1
TCGA-AC-A8OQ	34	1
TCGA-AC-A8OR	40	1
TCGA-AC-A8OS	70	1
TCGA-AN-A0XL	10	1
TCGA-AN-A0XN	10	1
TCGA-AN-A0XO	375	1
TCGA-AN-A0XP	9	1
TCGA-AN-A0XR	10	1
TCGA-AN-A0XS	10	1
TCGA-AN-A0XT	10	1
TCGA-AN-A0XU	10	1
TCGA-AN-A0XV	162	1
TCGA-AN-A0XW	170	1
TCGA-AO-A03L	2442	1
TCGA-AO-A03M	1455	1
TCGA-AO-A03N	1645	1
TCGA-AO-A03U	1793	0
TCGA-AO-A0JA	346	1
TCGA-AO-A0JB	1150	1
TCGA-AO-A0JC	1547	1
TCGA-AO-A0JD	1813	1
TCGA-AO-A0JE	1966	1
TCGA-AO-A0JF	354	1
TCGA-AO-A0JG	449	1
TCGA-AO-A0JI	1172	1
TCGA-AO-A0JJ	1512	1
TCGA-AO-A0JL	1319	1
TCGA-AO-A0JM	1826	1
TCGA-AO-A124	3120	1
TCGA-AO-A125	3019	1
TCGA-AO-A126	2850	1
TCGA-AO-A128	2877	1
TCGA-AO-A129	2923	1
TCGA-AO-A12B	2359	1
TCGA-AO-A12C	1994	1
TCGA-AO-A12E	1743	1
TCGA-AO-A12G	1266	1
TCGA-AO-A1KO	448	1
TCGA-AO-A1KP	2513	1
TCGA-AO-A1KQ	1519	1
TCGA-AO-A1KR	2141	1
TCGA-AO-A1KS	16	1
TCGA-AO-A1KT	541	1
TCGA-AQ-A04H	439	1
TCGA-AQ-A04L	3359	1
TCGA-AQ-A0Y5	172	0
TCGA-AQ-A1H2	230	1
TCGA-AQ-A1H3	162	1
TCGA-AQ-A54N	78	1
TCGA-AQ-A54O	665	1
TCGA-AQ-A7U7	304	1
TCGA-AR-A0TP	2521	1
TCGA-AR-A0TQ	1500	1
TCGA-AR-A0TR	160	0
TCGA-AR-A0TT	1730	1
TCGA-AR-A0TU	360	1
TCGA-AR-A0TV	905	1
TCGA-AR-A0TW	739	1
TCGA-AR-A0TX	15	1
TCGA-AR-A0TZ	2316	1
TCGA-AR-A0U0	8	1
TCGA-AR-A0U2	2551	0
TCGA-AR-A0U3	2317	1
TCGA-AR-A0U4	1684	1
TCGA-AR-A1AI	1881	1
TCGA-AR-A1AJ	1605	1
TCGA-AR-A1AK	1559	1
TCGA-AR-A1AL	1485	1
TCGA-AR-A1AM	1903	1
TCGA-AR-A1AN	1330	1
TCGA-AR-A1AO	1325	1
TCGA-AR-A1AP	1216	1
TCGA-AR-A1AQ	1310	1
TCGA-AR-A1AR	524	0
TCGA-AR-A1AS	1150	1
TCGA-AR-A1AT	1272	0
TCGA-AR-A1AU	1409	1
TCGA-AR-A1AV	1295	1
TCGA-AR-A1AW	1072	1
TCGA-AR-A1AX	1103	1
TCGA-AR-A1AY	615	1
TCGA-AR-A24H	3333	1
TCGA-AR-A24K	1548	1
TCGA-AR-A24L	2221	1
TCGA-AR-A24M	1991	1
TCGA-AR-A24N	2074	1
TCGA-AR-A24O	1998	1
TCGA-AR-A24P	26	1
TCGA-AR-A24Q	2009	1
TCGA-AR-A24R	1746	1
TCGA-AR-A24S	1888	1
TCGA-AR-A24T	1620	1
TCGA-AR-A24U	1623	1
TCGA-AR-A24V	1648	1
TCGA-AR-A24W	1550	1
TCGA-AR-A24X	1465	1
TCGA-AR-A24Z	1574	1
TCGA-AR-A250	1708	1
TCGA-AR-A251	1374	1
TCGA-AR-A252	1236	1
TCGA-AR-A254	1212	1
TCGA-AR-A255	1059	1
TCGA-AR-A256	2854	0
TCGA-AR-A2LE	3913	1
TCGA-AR-A2LH	616	0
TCGA-AR-A2LJ	1359	1
TCGA-AR-A2LK	1304	1
TCGA-AR-A2LL	224	1
TCGA-AR-A2LM	1218	1
TCGA-AR-A2LN	520	1
TCGA-AR-A2LO	633	1
TCGA-AR-A2LQ	516	1
TCGA-AR-A2LR	620	1
TCGA-AR-A5QM	1440	1
TCGA-AR-A5QN	396	1
TCGA-AR-A5QP	439	1
TCGA-AR-A5QQ	322	0
TCGA-B6-A0I1	2361	0
TCGA-B6-A0I2	4361	0
TCGA-B6-A0I5	8556	0
TCGA-B6-A0I6	991	1
TCGA-B6-A0I8	749	1
TCGA-B6-A0I9	362	1
TCGA-B6-A0IA	8391	0
TCGA-B6-A0IB	3941	1
TCGA-B6-A0IE	1993	1
TCGA-B6-A0IG	4456	1
TCGA-B6-A0IH	2965	1
TCGA-B6-A0IJ	7106	0
TCGA-B6-A0IK	571	1
TCGA-B6-A0IM	3873	1
TCGA-B6-A0IN	2573	1
TCGA-B6-A0IO	5042	0
TCGA-B6-A0IP	3926	1
TCGA-B6-A0IQ	4285	0
TCGA-B6-A0RL	2469	0
TCGA-B6-A0RM	2373	0
TCGA-B6-A0RN	5261	1
TCGA-B6-A0RO	4929	1
TCGA-B6-A0RP	3126	0
TCGA-B6-A0RS	3063	0
TCGA-B6-A0RT	2721	1
TCGA-B6-A0RU	7067	1
TCGA-B6-A0RV	4788	1
TCGA-B6-A0WT	5396	1
TCGA-B6-A0WV	2417	0
TCGA-B6-A0WW	558	0
TCGA-B6-A0WX	639	0
TCGA-B6-A0WY	3461	0
TCGA-B6-A0WZ	3941	1
TCGA-B6-A0X1	5677	1
TCGA-B6-A0X4	860	0
TCGA-B6-A0X5	2097	0
TCGA-B6-A0X7	1781	0
TCGA-B6-A1KC	1326	1
TCGA-B6-A1KF	3088	1
TCGA-B6-A1KI	1463	1
TCGA-B6-A1KN	3330	1
TCGA-B6-A2IU	4840	1
TCGA-B6-A3ZX	1132	1
TCGA-B6-A400	215	1
TCGA-B6-A401	1989	1
TCGA-B6-A402	1651	1
TCGA-B6-A408	1519	1
TCGA-B6-A409	573	0
TCGA-B6-A40B	2521	1
TCGA-B6-A40C	1673	1
TCGA-BH-A0AU	746	1
TCGA-BH-A0AW	622	1
TCGA-BH-A0AZ	867	1
TCGA-BH-A0B3	1203	1
TCGA-BH-A0B5	1471	1
TCGA-BH-A0B6	1732	1
TCGA-BH-A0B8	1569	1
TCGA-BH-A0B9	1572	1
TCGA-BH-A0BA	1132	1
TCGA-BH-A0BC	974	1
TCGA-BH-A0BF	782	1
TCGA-BH-A0BJ	660	1
TCGA-BH-A0BM	1117	1
TCGA-BH-A0BS	1641	1
TCGA-BH-A0BT	1386	1
TCGA-BH-A0BZ	1492	1
TCGA-BH-A0C0	1270	1
TCGA-BH-A0C3	1464	1
TCGA-BH-A0DD	1394	1
TCGA-BH-A0DG	713	1
TCGA-BH-A0DH	1156	1
TCGA-BH-A0DI	673	1
TCGA-BH-A0DK	423	1
TCGA-BH-A0DP	476	1
TCGA-BH-A0DQ	98	1
TCGA-BH-A0DS	78	1
TCGA-BH-A0DV	1374	1
TCGA-BH-A0E0	134	1
TCGA-BH-A0E1	477	1
TCGA-BH-A0E2	376	1
TCGA-BH-A0GY	917	1
TCGA-BH-A0GZ	328	1
TCGA-BH-A0H0	461	1
TCGA-BH-A0H3	1149	1
TCGA-BH-A0H6	747	1
TCGA-BH-A0H7	702	1
TCGA-BH-A0H9	1247	1
TCGA-BH-A0HA	856	1
TCGA-BH-A0HB	806	1
TCGA-BH-A0HF	727	1
TCGA-BH-A0HI	620	1
TCGA-BH-A0HK	178	1
TCGA-BH-A0HN	516	1
TCGA-BH-A0HP	414	1
TCGA-BH-A0HX	829	1
TCGA-BH-A0HY	868	1
TCGA-BH-A0RX	170	1
TCGA-BH-A0W3	180	1
TCGA-BH-A0W4	175	1
TCGA-BH-A0W5	543	1
TCGA-BH-A0WA	372	1
TCGA-BH-A1EN	2127	0
TCGA-BH-A1EO	2798	0
TCGA-BH-A1ES	3462	0
TCGA-BH-A1ET	2520	0
TCGA-BH-A1EU	1286	0
TCGA-BH-A1EV	365	0
TCGA-BH-A1EW	1694	0
TCGA-BH-A1EX	1508	0
TCGA-BH-A1EY	538	0
TCGA-BH-A1F0	785	0
TCGA-BH-A1F2	959	0
TCGA-BH-A1F5	2712	0
TCGA-BH-A1F6	2965	0
TCGA-BH-A1F8	1	0
TCGA-BH-A1FB	3669	0
TCGA-BH-A1FC	3472	0
TCGA-BH-A1FD	1009	0
TCGA-BH-A1FE	2273	0
TCGA-BH-A1FG	577	0
TCGA-BH-A1FH	1034	0
TCGA-BH-A1FJ	1927	0
TCGA-BH-A1FL	1673	0
TCGA-BH-A1FM	1388	0
TCGA-BH-A1FN	2192	0
TCGA-BH-A1FR	1642	0
TCGA-BH-A1FU	1688	0
TCGA-BH-A201	210	1
TCGA-BH-A202	22	1
TCGA-BH-A203	1174	0
TCGA-BH-A204	2534	0
TCGA-BH-A208	1759	0
TCGA-BH-A209	3959	0
TCGA-BH-A28O	324	1
TCGA-BH-A28Q	196	1
TCGA-BH-A2L8	168	1
TCGA-BH-A42T	30	1
TCGA-BH-A42U	3324	1
TCGA-BH-A42V	272	1
TCGA-BH-A5IZ	98	1
TCGA-BH-A5J0	225	1
TCGA-BH-A6R8	293	1
TCGA-BH-A6R9	160	1
TCGA-BH-A8FY	295	0
TCGA-BH-A8FZ	144	1
TCGA-BH-A8G0	199	1
TCGA-BH-AB28	185	1
TCGA-C8-A12L	363	0
TCGA-C8-A12M	358	0
TCGA-C8-A12N	358	0
TCGA-C8-A12O	385	0
TCGA-C8-A12P	358	0
TCGA-C8-A12Q	385	1
TCGA-C8-A12U	385	0
TCGA-C8-A12V	385	0
TCGA-C8-A12W	385	0
TCGA-C8-A12X	385	0
TCGA-C8-A12Y	1476	0
TCGA-C8-A12Z	382	0
TCGA-C8-A130	370	0
TCGA-C8-A131	411	0
TCGA-C8-A132	383	0
TCGA-C8-A134	383	0
TCGA-C8-A135	393	0
TCGA-C8-A137	379	0
TCGA-C8-A138	380	0
TCGA-C8-A1HE	375	0
TCGA-C8-A1HF	332	0
TCGA-C8-A1HG	345	0
TCGA-C8-A1HI	343	0
TCGA-C8-A1HJ	5	1
TCGA-C8-A1HK	7	1
TCGA-C8-A1HL	2	1
TCGA-C8-A1HM	6	1
TCGA-C8-A1HN	2	1
TCGA-C8-A26V	9	1
TCGA-C8-A26W	7	1
TCGA-C8-A26X	11	1
TCGA-C8-A26Z	4	1
TCGA-C8-A273	6	1
TCGA-C8-A274	1	1
TCGA-C8-A275	1	1
TCGA-C8-A278	9	1
TCGA-C8-A27A	371	1
TCGA-C8-A27B	30	1
TCGA-C8-A3M7	1	1
TCGA-C8-A3M8	7	1
TCGA-C8-A8HP	8	1
TCGA-C8-A8HQ	9	1
TCGA-C8-A8HR	10	1
TCGA-C8-A9FZ	7	1
TCGA-D8-A13Y	1728	0
TCGA-D8-A13Z	635	0
TCGA-D8-A140	403	0
TCGA-D8-A141	626	0
TCGA-D8-A142	425	0
TCGA-D8-A143	431	0
TCGA-D8-A145	410	0
TCGA-D8-A146	643	0
TCGA-D8-A1J8	256	1
TCGA-D8-A1J9	248	1
TCGA-D8-A1JA	18	1
TCGA-D8-A1JB	365	1
TCGA-D8-A1JC	178	1
TCGA-D8-A1JD	273	1
TCGA-D8-A1JE	57	1
TCGA-D8-A1JF	96	1
TCGA-D8-A1JG	187	1
TCGA-D8-A1JH	284	1
TCGA-D8-A1JI	21	1
TCGA-D8-A1JJ	274	1
TCGA-D8-A1JL	265	1
TCGA-D8-A1JM	238	1
TCGA-D8-A1JN	217	1
TCGA-D8-A1JP	167	1
TCGA-D8-A1JS	105	1
TCGA-D8-A1JT	123	1
TCGA-D8-A1JU	106	1
TCGA-D8-A1X5	171	1
TCGA-D8-A1X6	236	1
TCGA-D8-A1X7	85	1
TCGA-D8-A1X8	272	1
TCGA-D8-A1X9	380	1
TCGA-D8-A1XA	274	1
TCGA-D8-A1XB	201	1
TCGA-D8-A1XC	81	1
TCGA-D8-A1XD	155	1
TCGA-D8-A1XF	97	1
TCGA-D8-A1XG	75	1
TCGA-D8-A1XJ	352	1
TCGA-D8-A1XK	326	1
TCGA-D8-A1XL	319	1
TCGA-D8-A1XM	218	1
TCGA-D8-A1XO	242	1
TCGA-D8-A1XQ	177	1
TCGA-D8-A1XR	168	1
TCGA-D8-A1XS	50	1
TCGA-D8-A1XT	193	1
TCGA-D8-A1XU	150	1
TCGA-D8-A1XV	147	1
TCGA-D8-A1XW	118	1
TCGA-D8-A1XY	81	1
TCGA-D8-A1XZ	121	1
TCGA-D8-A1Y0	167	1
TCGA-D8-A1Y1	116	1
TCGA-D8-A1Y2	73	1
TCGA-D8-A1Y3	125	1
TCGA-D8-A27E	182	1
TCGA-D8-A27F	106	1
TCGA-D8-A27G	210	1
TCGA-D8-A27H	19	1
TCGA-D8-A27I	186	1
TCGA-D8-A27K	119	1
TCGA-D8-A27L	126	1
TCGA-D8-A27M	145	1
TCGA-D8-A27N	146	1
TCGA-D8-A27P	23	1
TCGA-D8-A27R	29	1
TCGA-D8-A27T	136	1
TCGA-D8-A27V	73	1
TCGA-D8-A27W	15	1
TCGA-D8-A3Z5	441	1
TCGA-D8-A3Z6	185	1
TCGA-D8-A4Z1	223	1
TCGA-D8-A73U	492	1
TCGA-D8-A73W	244	1
TCGA-D8-A73X	368	1
TCGA-E2-A105	1163	1
TCGA-E2-A106	1555	1
TCGA-E2-A107	763	1
TCGA-E2-A108	124	1
TCGA-E2-A109	1172	1
TCGA-E2-A10B	748	1
TCGA-E2-A10C	854	1
TCGA-E2-A10E	418	1
TCGA-E2-A10F	360	1
TCGA-E2-A14N	1350	1
TCGA-E2-A14U	838	1
TCGA-E2-A15I	411	1
TCGA-E2-A15J	464	1
TCGA-E2-A15K	34	1
TCGA-E2-A1AZ	1965	1
TCGA-E2-A1B0	1271	1
TCGA-E2-A1B1	1361	1
TCGA-E2-A1B4	911	1
TCGA-E2-A1B5	774	1
TCGA-E2-A1B6	338	1
TCGA-E2-A1BC	297	1
TCGA-E2-A1BD	317	1
TCGA-E2-A1IE	983	1
TCGA-E2-A1IF	956	1
TCGA-E2-A1IG	755	1
TCGA-E2-A1IH	658	1
TCGA-E2-A1II	850	1
TCGA-E2-A1IJ	725	1
TCGA-E2-A1IK	519	1
TCGA-E2-A1IL	14	1
TCGA-E2-A1IN	392	1
TCGA-E2-A1IO	498	1
TCGA-E2-A1IU	127	1
TCGA-E2-A1L6	1312	1
TCGA-E2-A1L7	633	1
TCGA-E2-A1L8	1015	1
TCGA-E2-A1L9	388	1
TCGA-E2-A1LA	463	1
TCGA-E2-A1LB	972	1
TCGA-E2-A1LE	879	0
TCGA-E2-A1LG	350	1
TCGA-E2-A1LH	2876	1
TCGA-E2-A1LI	2750	1
TCGA-E2-A1LK	266	0
TCGA-E2-A1LL	1014	1
TCGA-E2-A1LS	239	1
TCGA-E2-A2P5	326	1
TCGA-E2-A2P6	168	1
TCGA-E2-A3DX	217	1
TCGA-E2-A56Z	219	1
TCGA-E2-A570	549	1
TCGA-E2-A572	831	1
TCGA-E2-A573	677	1
TCGA-E2-A574	605	1
TCGA-E2-A576	578	1
TCGA-E9-A1N4	5	1
TCGA-E9-A1NI	-7	1
TCGA-E9-A1R2	19	1
TCGA-E9-A1R3	64	1
TCGA-E9-A1R4	29	1
TCGA-E9-A1R5	42	1
TCGA-E9-A1R6	84	1
TCGA-E9-A1R7	34	1
TCGA-E9-A1RA	29	1
TCGA-E9-A1RB	21	1
TCGA-E9-A1RC	1224	1
TCGA-E9-A1RD	20	1
TCGA-E9-A1RE	47	1
TCGA-E9-A1RF	38	1
TCGA-E9-A1RG	35	1
TCGA-E9-A1RH	14	1
TCGA-E9-A1RI	48	1
TCGA-E9-A226	16	1
TCGA-E9-A227	24	1
TCGA-E9-A243	43	1
TCGA-E9-A244	21	1
TCGA-E9-A245	26	1
TCGA-E9-A247	13	1
TCGA-E9-A248	22	1
TCGA-E9-A249	29	1
TCGA-E9-A24A	11	1
TCGA-E9-A295	22	1
TCGA-E9-A2JS	13	1
TCGA-E9-A2JT	23	1
TCGA-E9-A3HO	19	1
TCGA-E9-A3Q9	31	1
TCGA-E9-A3QA	19	1
TCGA-E9-A3X8	23	1
TCGA-E9-A54Y	7	1
TCGA-E9-A5FK	12	1
TCGA-E9-A5FL	8	1
TCGA-E9-A5UO	7	1
TCGA-E9-A6HE	92	1
TCGA-EW-A1IW	252	1
TCGA-EW-A1IX	1082	1
TCGA-EW-A1IY	258	1
TCGA-EW-A1IZ	260	1
TCGA-EW-A1J1	282	1
TCGA-EW-A1J2	140	1
TCGA-EW-A1J3	252	1
TCGA-EW-A1J5	227	1
TCGA-EW-A1J6	595	1
TCGA-EW-A1OV	523	1
TCGA-EW-A1OW	464	1
TCGA-EW-A1OX	562	1
TCGA-EW-A1OY	593	1
TCGA-EW-A1OZ	941	1
TCGA-EW-A1P0	1121	1
TCGA-EW-A1P1	920	1
TCGA-EW-A1P3	987	1
TCGA-EW-A1P4	501	1
TCGA-EW-A1P5	365	1
TCGA-EW-A1P6	312	1
TCGA-EW-A1P7	635	1
TCGA-EW-A1P8	239	0
TCGA-EW-A1PA	267	1
TCGA-EW-A1PB	608	1
TCGA-EW-A1PC	187	1
TCGA-EW-A1PD	175	1
TCGA-EW-A1PE	107	1
TCGA-EW-A1PF	140	1
TCGA-EW-A1PG	876	1
TCGA-EW-A1PH	140	1
TCGA-EW-A2FR	1120	1
TCGA-EW-A2FS	1173	1
TCGA-EW-A2FV	239	1
TCGA-EW-A2FW	191	1
TCGA-EW-A3E8	647	1
TCGA-EW-A3U0	229	1
TCGA-EW-A423	309	1
TCGA-EW-A424	322	1
TCGA-EW-A6S9	463	1
TCGA-EW-A6SA	510	1
TCGA-EW-A6SB	760	1
TCGA-EW-A6SC	952	1
TCGA-EW-A6SD	1010	1
TCGA-GI-A2C8	225	1
TCGA-GI-A2C9	711	1
TCGA-GM-A2D9	1812	0
TCGA-GM-A2DA	5909	1
TCGA-GM-A2DB	1616	1
TCGA-GM-A2DC	1628	1
TCGA-GM-A2DD	1309	1
TCGA-GM-A2DF	1299	1
TCGA-GM-A2DH	1286	1
TCGA-GM-A2DI	1883	1
TCGA-GM-A2DK	1896	1
TCGA-GM-A2DL	2763	1
TCGA-GM-A2DM	2331	1
TCGA-GM-A2DN	2352	1
TCGA-GM-A2DO	1623	1
TCGA-GM-A3NW	2982	1
TCGA-GM-A3NY	743	1
TCGA-GM-A3XG	982	1
TCGA-GM-A3XL	1717	1
TCGA-GM-A3XN	1641	1
TCGA-GM-A4E0	1753	1
TCGA-GM-A5PV	412	1
TCGA-GM-A5PX	551	1
TCGA-HN-A2NL	79	1
TCGA-HN-A2OB	1849	1
TCGA-JL-A3YW	360	1
TCGA-JL-A3YX	352	1
TCGA-LD-A66U	252	1
TCGA-LD-A74U	203	1
TCGA-LD-A7W5	124	1
TCGA-LD-A7W6	140	1
TCGA-LD-A9QF	266	1
TCGA-LL-A440	20	1
TCGA-LL-A441	91	1
TCGA-LL-A442	109	1
TCGA-LL-A50Y	210	1
TCGA-LL-A5YL	169	1
TCGA-LL-A5YM	143	1
TCGA-LL-A5YN	111	1
TCGA-LL-A5YO	97	1
TCGA-LL-A5YP	99	1
TCGA-LL-A6FQ	80	1
TCGA-LL-A6FR	118	1
TCGA-LL-A73Y	126	1
TCGA-LL-A73Z	137	1
TCGA-LL-A740	137	1
TCGA-LL-A7SZ	170	1
TCGA-LL-A7T0	98	1
TCGA-LL-A8F5	189	1
TCGA-LL-A9Q3	224	1
TCGA-LQ-A4E4	484	1
TCGA-MS-A51U	85	1
TCGA-OK-A5Q2	64	1
TCGA-OL-A5D6	385	1
TCGA-OL-A5D7	1416	1
TCGA-OL-A5D8	229	1
TCGA-OL-A5DA	1357	1
TCGA-OL-A5RU	841	1
TCGA-OL-A5RV	733	1
TCGA-OL-A5RW	797	1
TCGA-OL-A5RX	513	1
TCGA-OL-A5RY	429	1
TCGA-OL-A5RZ	313	1
TCGA-OL-A5S0	298	1
TCGA-OL-A66H	413	1
TCGA-OL-A66I	714	1
TCGA-OL-A66J	1658	1
TCGA-OL-A66K	1021	1
TCGA-OL-A66L	945	1
TCGA-OL-A66N	413	1
TCGA-OL-A66O	220	1
TCGA-OL-A66P	58	1
TCGA-OL-A6VO	480	1
TCGA-OL-A6VQ	229	1
TCGA-OL-A6VR	848	1
TCGA-OL-A97C	195	1
TCGA-PE-A5DC	1430	0
TCGA-PE-A5DD	1953	1
TCGA-PE-A5DE	1855	1
TCGA-PL-A8LV	-7	1
TCGA-PL-A8LX	5	1
TCGA-PL-A8LY	8	1
TCGA-PL-A8LZ	120	1
TCGA-S3-A6ZF	212	1
TCGA-S3-A6ZG	207	1
TCGA-S3-A6ZH	263	1
TCGA-S3-AA0Z	322	1
TCGA-S3-AA10	241	1
TCGA-S3-AA11	169	1
TCGA-S3-AA12	259	1
TCGA-S3-AA14	218	1
TCGA-S3-AA15	209	1
TCGA-S3-AA17	119	1
TCGA-UL-AAZ6	426	1
TCGA-UU-A93S	116	0
TCGA-V7-A7HQ	1590	1
TCGA-W8-A86G	161	1
TCGA-WT-AB41	1550	1
TCGA-WT-AB44	791	1
TCGA-XX-A899	292	1
TCGA-XX-A89A	278	1
TCGA-Z7-A8R5	3042	1
TCGA-Z7-A8R6	2800	1

## Sheet: UCEC Survival
Survival time data of UCEC patients
bcr_patient_barcode	survial_time	survive
TCGA-2E-A9G8	1065	1
TCGA-4E-A92E	0	1
TCGA-5B-A90C	883	1
TCGA-5S-A9Q8	33	1
TCGA-A5-A0G1	3251	0
TCGA-A5-A0G2	4549	0
TCGA-A5-A0G3	1428	0
TCGA-A5-A0G5	1126	0
TCGA-A5-A0G9	2540	0
TCGA-A5-A0GA	543	1
TCGA-A5-A0GG	2517	1
TCGA-A5-A0GQ	1167	1
TCGA-A5-A0GR	780	1
TCGA-A5-A0VO	128	1
TCGA-A5-A1OF	241	1
TCGA-A5-A1OG	348	1
TCGA-A5-A1OH	539	1
TCGA-A5-A1OJ	292	1
TCGA-A5-A1OK	244	1
TCGA-A5-A2K2	2769	1
TCGA-A5-A2K3	1409	1
TCGA-A5-A2K4	871	0
TCGA-A5-A2K5	162	1
TCGA-A5-A2K7	157	1
TCGA-A5-A3LO	223	1
TCGA-A5-A3LP	230	1
TCGA-A5-A7WJ	341	1
TCGA-A5-A7WK	248	1
TCGA-A5-AB3J	251	1
TCGA-AJ-A23M	36	1
TCGA-AJ-A23N	33	1
TCGA-AJ-A23O	60	1
TCGA-AJ-A2QK	12	1
TCGA-AJ-A2QL	49	1
TCGA-AJ-A2QM	26	1
TCGA-AJ-A2QN	73	1
TCGA-AJ-A2QO	92	1
TCGA-AJ-A3BD	15	1
TCGA-AJ-A3BF	34	1
TCGA-AJ-A3BG	23	1
TCGA-AJ-A3BI	68	1
TCGA-AJ-A3BK	51	1
TCGA-AJ-A3EJ	50	0
TCGA-AJ-A3EK	64	1
TCGA-AJ-A3EL	65	1
TCGA-AJ-A3EM	50	1
TCGA-AJ-A3I9	39	1
TCGA-AJ-A3IA	28	1
TCGA-AJ-A3NC	210	1
TCGA-AJ-A3NE	78	1
TCGA-AJ-A3NF	41	1
TCGA-AJ-A3NG	52	1
TCGA-AJ-A3NH	1	1
TCGA-AJ-A3OJ	59	1
TCGA-AJ-A3OK	142	1
TCGA-AJ-A3OL	57	1
TCGA-AJ-A3QS	56	1
TCGA-AJ-A3TW	52	1
TCGA-AJ-A5DV	148	1
TCGA-AJ-A5DW	71	1
TCGA-AJ-A6NU	30	1
TCGA-AJ-A8CT	82	1
TCGA-AJ-A8CV	71	1
TCGA-AJ-A8CW	4	1
TCGA-AP-A059	1461	1
TCGA-AP-A05O	384	1
TCGA-AP-A0LF	2845	1
TCGA-AP-A0LM	825	1
TCGA-AP-A0LS	1668	1
TCGA-AP-A1DH	1816	1
TCGA-AP-A1DK	1650	1
TCGA-AP-A1DM	1329	1
TCGA-AP-A1DO	952	1
TCGA-AP-A1DP	1081	0
TCGA-AP-A1DQ	1185	1
TCGA-AP-A1DR	1131	1
TCGA-AP-A1DV	204	1
TCGA-AP-A1E0	691	1
TCGA-AP-A1E1	317	1
TCGA-AP-A1E3	523	1
TCGA-AP-A1E4	267	1
TCGA-AP-A3K1	555	1
TCGA-AP-A5FX	1026	1
TCGA-AW-A1PO	17	1
TCGA-AX-A06D	373	0
TCGA-AX-A06H	833	1
TCGA-AX-A06L	1480	1
TCGA-AX-A0IS	1065	1
TCGA-AX-A0IZ	1333	1
TCGA-AX-A0J0	1220	1
TCGA-AX-A1C4	404	1
TCGA-AX-A1C5	584	1
TCGA-AX-A1C7	516	1
TCGA-AX-A1C8	412	1
TCGA-AX-A1C9	464	1
TCGA-AX-A1CA	617	1
TCGA-AX-A1CC	378	1
TCGA-AX-A1CE	610	1
TCGA-AX-A1CF	2337	1
TCGA-AX-A1CI	2207	1
TCGA-AX-A1CJ	1646	1
TCGA-AX-A1CK	2053	1
TCGA-AX-A1CN	764	1
TCGA-AX-A1CP	1107	1
TCGA-AX-A1CR	337	1
TCGA-AX-A2H2	145	0
TCGA-AX-A2H4	916	0
TCGA-AX-A2H5	2167	1
TCGA-AX-A2H7	772	1
TCGA-AX-A2H8	1861	1
TCGA-AX-A2HA	2090	1
TCGA-AX-A2HC	1016	1
TCGA-AX-A2HD	1232	1
TCGA-AX-A2HF	489	1
TCGA-AX-A2HG	661	1
TCGA-AX-A2HH	540	1
TCGA-AX-A2HJ	831	1
TCGA-AX-A2HK	90	0
TCGA-AX-A2IN	947	0
TCGA-AX-A2IO	1177	1
TCGA-AX-A3FS	7	1
TCGA-AX-A3FT	3	1
TCGA-AX-A3FV	-13	1
TCGA-AX-A3FW	10	1
TCGA-AX-A3FX	4	1
TCGA-AX-A3FZ	6	1
TCGA-AX-A3G1	624	0
TCGA-AX-A3G3	1	1
TCGA-AX-A3G4	4	1
TCGA-AX-A3G6	0	1
TCGA-AX-A3G7	7	1
TCGA-AX-A3G8	36	1
TCGA-AX-A3G9	254	1
TCGA-AX-A3GB	440	1
TCGA-AX-A3GI	4	1
TCGA-B5-A0JT	1312	1
TCGA-B5-A0JU	1483	1
TCGA-B5-A0JX	1360	1
TCGA-B5-A0K8	543	1
TCGA-B5-A0KB	125	1
TCGA-B5-A11E	265	1
TCGA-B5-A11F	5280	1
TCGA-B5-A11G	3077	1
TCGA-B5-A11H	2317	1
TCGA-B5-A11I	2038	1
TCGA-B5-A11J	1291	1
TCGA-B5-A11L	1396	1
TCGA-B5-A11M	1117	1
TCGA-B5-A11N	1147	1
TCGA-B5-A11O	1042	1
TCGA-B5-A11P	825	1
TCGA-B5-A11Q	703	1
TCGA-B5-A11R	837	1
TCGA-B5-A11S	650	1
TCGA-B5-A11U	271	1
TCGA-B5-A11V	232	1
TCGA-B5-A11W	339	1
TCGA-B5-A11X	337	1
TCGA-B5-A11Y	315	1
TCGA-B5-A11Z	291	1
TCGA-B5-A121	259	1
TCGA-B5-A1MR	5691	1
TCGA-B5-A1MS	3112	0
TCGA-B5-A1MU	1548	0
TCGA-B5-A1MV	380	1
TCGA-B5-A1MW	220	1
TCGA-B5-A1MX	175	1
TCGA-B5-A1MY	361	0
TCGA-B5-A1MZ	465	1
TCGA-B5-A1N2	389	1
TCGA-B5-A3F9	3264	1
TCGA-B5-A3FA	2565	1
TCGA-B5-A3FB	2096	1
TCGA-B5-A3FC	1890	1
TCGA-B5-A3FD	796	1
TCGA-B5-A3FH	197	1
TCGA-B5-A3S1	153	1
TCGA-B5-A5OC	841	1
TCGA-B5-A5OD	772	1
TCGA-B5-A5OE	734	1
TCGA-BG-A0MA	326	0
TCGA-BG-A0MH	1341	1
TCGA-BG-A0MK	1317	0
TCGA-BG-A0VT	224	1
TCGA-BG-A0VV	272	1
TCGA-BG-A0VW	132	1
TCGA-BG-A0VX	490	1
TCGA-BG-A0VZ	868	1
TCGA-BG-A0W1	122	1
TCGA-BG-A0W2	1151	1
TCGA-BG-A0YU	279	1
TCGA-BG-A0YV	186	1
TCGA-BG-A186	230	1
TCGA-BG-A187	231	1
TCGA-BG-A18A	252	1
TCGA-BG-A18B	155	1
TCGA-BG-A18C	169	1
TCGA-BG-A220	221	1
TCGA-BG-A221	46	1
TCGA-BG-A222	14	1
TCGA-BG-A2AD	609	1
TCGA-BG-A2AE	327	1
TCGA-BG-A2L7	177	1
TCGA-BG-A3EW	5	1
TCGA-BG-A3PP	207	1
TCGA-BK-A0CA	371	1
TCGA-BK-A0CC	212	1
TCGA-BK-A139	239	1
TCGA-BK-A13B	578	1
TCGA-BK-A13C	202	1
TCGA-BK-A26L	234	1
TCGA-BK-A4ZD	211	1
TCGA-BK-A56F	200	1
TCGA-BK-A6W3	86	1
TCGA-BK-A6W4	158	1
TCGA-BS-A0T9	1428	0
TCGA-BS-A0U5	2204	1
TCGA-BS-A0U9	1749	1
TCGA-BS-A0UA	2540	1
TCGA-BS-A0UL	36	1
TCGA-BS-A0V4	31	1
TCGA-BS-A0V6	1650	1
TCGA-BS-A0V7	1429	1
TCGA-BS-A0V8	1507	1
TCGA-BS-A0VI	1661	1
TCGA-BS-A0WQ	1208	1
TCGA-D1-A0ZN	512	1
TCGA-D1-A0ZO	69	1
TCGA-D1-A0ZP	690	1
TCGA-D1-A0ZQ	0	1
TCGA-D1-A0ZR	17	1
TCGA-D1-A0ZS	148	1
TCGA-D1-A0ZU	578	1
TCGA-D1-A0ZV	350	1
TCGA-D1-A0ZZ	377	1
TCGA-D1-A101	53	1
TCGA-D1-A102	43	1
TCGA-D1-A103	480	1
TCGA-D1-A15V	1012	1
TCGA-D1-A15W	915	1
TCGA-D1-A15X	909	1
TCGA-D1-A15Z	58	0
TCGA-D1-A160	112	1
TCGA-D1-A161	892	1
TCGA-D1-A162	976	1
TCGA-D1-A163	938	1
TCGA-D1-A165	20	1
TCGA-D1-A167	478	1
TCGA-D1-A168	913	1
TCGA-D1-A169	905	1
TCGA-D1-A16B	744	1
TCGA-D1-A16D	908	1
TCGA-D1-A16E	909	1
TCGA-D1-A16F	80	1
TCGA-D1-A16G	834	0
TCGA-D1-A16I	350	0
TCGA-D1-A16J	742	1
TCGA-D1-A16N	640	1
TCGA-D1-A16O	865	1
TCGA-D1-A16Q	221	1
TCGA-D1-A16R	21	1
TCGA-D1-A16S	238	1
TCGA-D1-A16V	43	1
TCGA-D1-A16X	111	1
TCGA-D1-A16Y	532	1
TCGA-D1-A174	324	1
TCGA-D1-A175	202	1
TCGA-D1-A176	506	1
TCGA-D1-A177	347	1
TCGA-D1-A179	206	1
TCGA-D1-A17A	19	1
TCGA-D1-A17B	213	1
TCGA-D1-A17C	1	1
TCGA-D1-A17D	160	1
TCGA-D1-A17F	39	1
TCGA-D1-A17H	454	1
TCGA-D1-A17K	429	1
TCGA-D1-A17L	459	1
TCGA-D1-A17M	311	1
TCGA-D1-A17N	46	1
TCGA-D1-A17Q	54	1
TCGA-D1-A17R	339	0
TCGA-D1-A17S	326	1
TCGA-D1-A17T	71	1
TCGA-D1-A17U	396	1
TCGA-D1-A1NS	43	1
TCGA-D1-A1NU	312	1
TCGA-D1-A1NW	22	1
TCGA-D1-A1NX	399	1
TCGA-D1-A1NY	396	1
TCGA-D1-A1NZ	8	1
TCGA-D1-A1O0	2	1
TCGA-D1-A1O5	377	1
TCGA-D1-A1O7	32	1
TCGA-D1-A1O8	120	0
TCGA-D1-A2G0	107	1
TCGA-D1-A2G5	1260	1
TCGA-D1-A2G6	258	0
TCGA-D1-A2G7	1365	1
TCGA-D1-A3DA	8	1
TCGA-D1-A3DG	130	1
TCGA-D1-A3DH	125	1
TCGA-D1-A3JP	515	1
TCGA-D1-A3JQ	526	1
TCGA-DF-A2KN	67	1
TCGA-DF-A2KR	1865	1
TCGA-DF-A2KS	2188	1
TCGA-DF-A2KU	1983	1
TCGA-DF-A2KV	936	1
TCGA-DF-A2KY	332	1
TCGA-DF-A2KZ	826	1
TCGA-DF-A2L0	788	0
TCGA-DI-A0WH	405	1
TCGA-DI-A1BU	1005	1
TCGA-DI-A1BY	1114	1
TCGA-DI-A1C3	739	1
TCGA-DI-A1NN	944	1
TCGA-DI-A1NO	285	0
TCGA-DI-A2QT	377	0
TCGA-DI-A2QU	946	0
TCGA-DI-A2QY	2797	1
TCGA-E6-A1LX	711	1
TCGA-E6-A1LZ	1289	1
TCGA-E6-A1M0	428	1
TCGA-E6-A2P8	72	0
TCGA-E6-A2P9	203	1
TCGA-E6-A8L9	740	1
TCGA-EC-A1NJ	0	1
TCGA-EC-A1QX	66	1
TCGA-EC-A24G	47	1
TCGA-EO-A1Y5	332	1
TCGA-EO-A1Y7	243	1
TCGA-EO-A1Y8	328	1
TCGA-EO-A22R	972	1
TCGA-EO-A22S	1066	1
TCGA-EO-A22T	1004	1
TCGA-EO-A22U	825	1
TCGA-EO-A22X	982	1
TCGA-EO-A22Y	754	1
TCGA-EO-A2CG	752	1
TCGA-EO-A2CH	590	0
TCGA-EO-A3AS	1046	1
TCGA-EO-A3AU	589	1
TCGA-EO-A3AV	573	1
TCGA-EO-A3AY	392	1
TCGA-EO-A3AZ	469	1
TCGA-EO-A3B0	404	1
TCGA-EO-A3B1	337	1
TCGA-EO-A3KU	254	1
TCGA-EO-A3KW	182	1
TCGA-EO-A3KX	281	1
TCGA-EO-A3L0	577	1
TCGA-EY-A1G7	189	0
TCGA-EY-A1G8	456	0
TCGA-EY-A1GC	138	1
TCGA-EY-A1GD	248	1
TCGA-EY-A1GE	552	1
TCGA-EY-A1GF	532	1
TCGA-EY-A1GH	528	1
TCGA-EY-A1GI	507	1
TCGA-EY-A1GJ	511	1
TCGA-EY-A1GK	504	1
TCGA-EY-A1GL	425	1
TCGA-EY-A1GM	210	1
TCGA-EY-A1GO	360	1
TCGA-EY-A1GP	348	1
TCGA-EY-A1GQ	340	1
TCGA-EY-A1GR	344	1
TCGA-EY-A1GS	284	1
TCGA-EY-A1GT	300	1
TCGA-EY-A1GU	259	1
TCGA-EY-A1GV	257	1
TCGA-EY-A1GW	260	1
TCGA-EY-A1GX	166	1
TCGA-EY-A1H0	339	1
TCGA-EY-A210	166	1
TCGA-EY-A212	110	1
TCGA-EY-A214	252	1
TCGA-EY-A215	391	1
TCGA-EY-A2OM	236	1
TCGA-EY-A2ON	171	1
TCGA-EY-A2OO	774	1
TCGA-EY-A2OP	504	1
TCGA-EY-A2OQ	294	1
TCGA-EY-A3L3	258	1
TCGA-EY-A3QX	162	1
TCGA-EY-A4KR	196	1
TCGA-EY-A547	545	1
TCGA-EY-A548	65	1
TCGA-EY-A549	212	1
TCGA-EY-A54A	113	1
TCGA-EY-A5W2	161	1
TCGA-EY-A72D	179	1
TCGA-FI-A2CX	1217	1
TCGA-FI-A2CY	1064	1
TCGA-FI-A2D0	1034	1
TCGA-FI-A2D2	1095	1
TCGA-FI-A2D4	243	0
TCGA-FI-A2D5	421	0
TCGA-FI-A2D6	273	1
TCGA-FI-A2EU	2557	1
TCGA-FI-A2EW	1795	1
TCGA-FI-A2EX	276	1
TCGA-FI-A2EY	880	0
TCGA-FI-A2F4	881	1
TCGA-FI-A2F8	761	1
TCGA-FI-A2F9	791	1
TCGA-FI-A3PV	1249	0
TCGA-FI-A3PX	1369	1
TCGA-H5-A2HR	53	1
TCGA-JU-AAVI	236	1
TCGA-K6-A3WQ	204	1
TCGA-KJ-A3U4	74	1
TCGA-KP-A3VZ	722	1
TCGA-KP-A3W0	404	1
TCGA-KP-A3W1	288	1
TCGA-KP-A3W3	794	1
TCGA-KP-A3W4	554	0
TCGA-PG-A5BC	329	1
TCGA-PG-A6IB	277	1
TCGA-PG-A7D5	729	1
TCGA-PG-A914	393	1
TCGA-PG-A915	213	1
TCGA-PG-A916	342	1
TCGA-PG-A917	212	1
TCGA-QF-A5YS	275	1
TCGA-QF-A5YT	887	1
TCGA-QS-A5YQ	128	1
TCGA-QS-A5YR	168	1
TCGA-QS-A744	143	1
TCGA-QS-A8F1	125	1
TCGA-SJ-A6ZI	128	1
TCGA-SJ-A6ZJ	234	1
TCGA-SL-A6J9	2	1
TCGA-SL-A6JA	7	1

## Sheet: KIRC Survival
Survival time data of KIRC patients
bcr_patient_barcode	survial_time	survive
TCGA-2K-A9WE	207	1
TCGA-2Z-A9J1	2298	1
TCGA-2Z-A9J2	1795	1
TCGA-2Z-A9J3	1771	0
TCGA-2Z-A9J5	2861	1
TCGA-2Z-A9J6	1731	1
TCGA-2Z-A9J7	139	0
TCGA-2Z-A9J8	2047	1
TCGA-2Z-A9J9	2294	1
TCGA-2Z-A9JD	1060	1
TCGA-2Z-A9JE	1496	1
TCGA-2Z-A9JG	1469	1
TCGA-2Z-A9JI	1276	1
TCGA-2Z-A9JJ	1085	1
TCGA-2Z-A9JK	1010	1
TCGA-2Z-A9JL	804	1
TCGA-2Z-A9JM	204	1
TCGA-2Z-A9JN	740	1
TCGA-2Z-A9JO	581	1
TCGA-2Z-A9JP	893	1
TCGA-2Z-A9JQ	141	1
TCGA-2Z-A9JR	161	1
TCGA-2Z-A9JS	492	0
TCGA-2Z-A9JT	504	1
TCGA-3Z-A93Z	385	0
TCGA-4A-A93W	4	1
TCGA-4A-A93X	4	1
TCGA-4A-A93Y	2	1
TCGA-5P-A9JU	373	1
TCGA-5P-A9JV	2043	1
TCGA-5P-A9JW	3241	1
TCGA-5P-A9JY	1508	0
TCGA-5P-A9JZ	2744	1
TCGA-5P-A9K0	677	1
TCGA-5P-A9K2	2324	1
TCGA-5P-A9K3	471	0
TCGA-5P-A9K4	2184	1
TCGA-5P-A9K6	1914	1
TCGA-5P-A9K8	1302	1
TCGA-5P-A9K9	589	0
TCGA-5P-A9KA	308	1
TCGA-5P-A9KC	377	1
TCGA-5P-A9KE	824	1
TCGA-5P-A9KF	845	1
TCGA-5P-A9KH	2051	1
TCGA-A3-3306	1120	0
TCGA-A3-3307	1436	0
TCGA-A4-7286	1	1
TCGA-A4-7287	21	1
TCGA-A4-7288	493	1
TCGA-A4-7583	3	1
TCGA-A4-7584	0	1
TCGA-A4-7585	1070	0
TCGA-A4-7732	1	1
TCGA-A4-7734	27	1
TCGA-A4-7828	0	1
TCGA-A4-7915	7	1
TCGA-A4-7996	49	1
TCGA-A4-7997	2	1
TCGA-A4-8098	140	1
TCGA-A4-8310	1	1
TCGA-A4-8311	2	1
TCGA-A4-8312	0	1
TCGA-A4-8515	21	1
TCGA-A4-8516	23	1
TCGA-A4-8517	1	1
TCGA-A4-8518	3	1
TCGA-A4-8630	9	1
TCGA-A4-A48D	1	1
TCGA-A4-A4ZT	0	1
TCGA-A4-A57E	0	1
TCGA-A4-A5DU	0	1
TCGA-A4-A5XZ	2	1
TCGA-A4-A5Y0	118	1
TCGA-A4-A5Y1	87	1
TCGA-A4-A6HP	4	1
TCGA-A4-A772	0	1
TCGA-A4-A7UZ	0	1
TCGA-AL-7173	1357	1
TCGA-AL-A5DJ	26	1
TCGA-AT-A5NU	67	1
TCGA-B1-5398	336	1
TCGA-B1-7332	223	1
TCGA-B1-A47M	132	1
TCGA-B1-A47N	278	1
TCGA-B1-A47O	147	1
TCGA-B1-A654	108	1
TCGA-B1-A655	510	1
TCGA-B1-A656	14	1
TCGA-B1-A657	200	1
TCGA-B3-8121	148	1
TCGA-B3-A6W5	85	1
TCGA-B9-5155	19	1
TCGA-B9-5156	196	1
TCGA-B9-7268	36	1
TCGA-B9-A44B	64	1
TCGA-B9-A5W7	278	1
TCGA-B9-A5W8	207	1
TCGA-B9-A5W9	5	1
TCGA-B9-A69E	102	1
TCGA-B9-A8YH	167	1
TCGA-B9-A8YI	52	1
TCGA-BQ-5875	2639	1
TCGA-BQ-5876	586	1
TCGA-BQ-5877	270	0
TCGA-BQ-5878	1938	1
TCGA-BQ-5879	697	0
TCGA-BQ-5880	1314	0
TCGA-BQ-5881	1454	1
TCGA-BQ-5882	658	0
TCGA-BQ-5883	1242	1
TCGA-BQ-5884	792	1
TCGA-BQ-5885	921	1
TCGA-BQ-5886	792	1
TCGA-BQ-5887	771	1
TCGA-BQ-5888	403	1
TCGA-BQ-5889	329	0
TCGA-BQ-5890	233	1
TCGA-BQ-5891	29	1
TCGA-BQ-5892	364	1
TCGA-BQ-5893	241	0
TCGA-BQ-5894	84	1
TCGA-BQ-7044	3760	1
TCGA-BQ-7045	1468	0
TCGA-BQ-7046	2948	1
TCGA-BQ-7048	2839	1
TCGA-BQ-7049	1364	0
TCGA-BQ-7050	1864	1
TCGA-BQ-7051	1533	1
TCGA-BQ-7053	1516	1
TCGA-BQ-7055	799	1
TCGA-BQ-7056	612	1
TCGA-BQ-7058	343	0
TCGA-BQ-7059	232	1
TCGA-BQ-7060	214	1
TCGA-BQ-7061	218	1
TCGA-BQ-7062	116	1
TCGA-DW-5560	353	1
TCGA-DW-5561	414	1
TCGA-DW-7834	3950	1
TCGA-DW-7836	1093	1
TCGA-DW-7837	1142	1
TCGA-DW-7838	744	1
TCGA-DW-7839	419	1
TCGA-DW-7840	114	1
TCGA-DW-7841	445	1
TCGA-DW-7842	92	1
TCGA-DW-7963	876	1
TCGA-DZ-6131	2429	1
TCGA-DZ-6132	2460	1
TCGA-DZ-6133	1557	0
TCGA-DZ-6134	1856	1
TCGA-DZ-6135	1670	1
TCGA-EV-5901	472	1
TCGA-EV-5902	578	1
TCGA-EV-5903	757	1
TCGA-F9-A4JJ	97	1
TCGA-F9-A7Q0	10	1
TCGA-F9-A7VF	7	1
TCGA-F9-A8NY	36	1
TCGA-F9-A97G	13	1
TCGA-G7-6789	122	0
TCGA-G7-6790	978	1
TCGA-G7-6792	1257	1
TCGA-G7-6793	336	0
TCGA-G7-6795	928	1
TCGA-G7-6796	1059	1
TCGA-G7-6797	387	1
TCGA-G7-7501	416	1
TCGA-G7-7502	429	1
TCGA-G7-A4TM	194	1
TCGA-G7-A8LB	197	1
TCGA-G7-A8LC	262	1
TCGA-G7-A8LD	514	0
TCGA-G7-A8LE	2091	1
TCGA-GL-6846	5559	1
TCGA-GL-7773	0	1
TCGA-GL-7966	112	1
TCGA-GL-8500	236	1
TCGA-GL-A4EM	32	1
TCGA-GL-A59R	203	1
TCGA-GL-A59T	124	1
TCGA-GL-A9DC	27	1
TCGA-GL-A9DD	341	1
TCGA-GL-A9DE	140	1
TCGA-HE-7128	0	1
TCGA-HE-7129	0	1
TCGA-HE-7130	0	1
TCGA-HE-A5NF	2072	1
TCGA-HE-A5NH	408	1
TCGA-HE-A5NI	360	1
TCGA-HE-A5NJ	1726	1
TCGA-HE-A5NK	2228	1
TCGA-HE-A5NL	167	1
TCGA-IA-A40U	140	1
TCGA-IA-A40X	430	1
TCGA-IA-A40Y	62	1
TCGA-IA-A83S	2609	0
TCGA-IA-A83T	2684	0
TCGA-IA-A83V	2941	0
TCGA-IA-A83W	2043	0
TCGA-IZ-8195	34	1
TCGA-IZ-8196	124	1
TCGA-IZ-A6M8	146	1
TCGA-IZ-A6M9	2	1
TCGA-J7-6720	0	1
TCGA-J7-8537	4	1
TCGA-J7-A8I2	0	1
TCGA-KV-A6GD	160	1
TCGA-KV-A6GE	506	1
TCGA-KV-A74V	161	1
TCGA-MH-A55W	398	1
TCGA-MH-A55Z	391	1
TCGA-MH-A560	543	1
TCGA-MH-A561	438	1
TCGA-MH-A562	292	1
TCGA-MH-A854	11	1
TCGA-MH-A855	0	1
TCGA-MH-A856	541	1
TCGA-MH-A857	491	1
TCGA-O9-A75Z	148	1
TCGA-P4-A5E6	3035	1
TCGA-P4-A5E7	2649	1
TCGA-P4-A5E8	1306	0
TCGA-P4-A5EA	201	0
TCGA-P4-A5EB	2477	1
TCGA-P4-A5ED	2816	1
TCGA-P4-AAVK	1590	1
TCGA-P4-AAVL	487	0
TCGA-P4-AAVM	1539	1
TCGA-P4-AAVO	2400	1
TCGA-PJ-A5Z8	113	1
TCGA-PJ-A5Z9	174	1
TCGA-PJ-A8JU	84	1
TCGA-Q2-A5QZ	57	1
TCGA-SX-A71R	1079	1
TCGA-SX-A71S	1199	1
TCGA-SX-A71U	994	1
TCGA-SX-A71V	508	1
TCGA-SX-A71W	760	1
TCGA-SX-A7SL	423	1
TCGA-SX-A7SM	363	0
TCGA-SX-A7SN	102	1
TCGA-SX-A7SO	925	1
TCGA-SX-A7SP	496	0
TCGA-SX-A7SQ	494	1
TCGA-SX-A7SR	335	1
TCGA-SX-A7SS	1247	1
TCGA-SX-A7SU	847	1
TCGA-UN-AAZ9	365	1
TCGA-UZ-A9PJ	0	1
TCGA-UZ-A9PK	1826	1
TCGA-UZ-A9PL	0	1
TCGA-UZ-A9PM	451	1
TCGA-UZ-A9PN	667	1
TCGA-UZ-A9PO	0	1
TCGA-UZ-A9PP	16	1
TCGA-UZ-A9PQ	2182	1
TCGA-UZ-A9PR	1182	1
TCGA-UZ-A9PS	1585	1
TCGA-UZ-A9PU	933	0
TCGA-UZ-A9PV	781	1
TCGA-UZ-A9PX	833	1
TCGA-UZ-A9PZ	0	1
TCGA-UZ-A9Q0	395	1
TCGA-UZ-A9Q1	0	1
TCGA-V9-A7HT	965	1
TCGA-WN-A9G9	579	1
TCGA-WN-AB4C	882	1
TCGA-Y8-A894	224	1
TCGA-Y8-A895	2	1
TCGA-Y8-A896	186	1
TCGA-Y8-A897	219	1
TCGA-Y8-A898	181	1
TCGA-Y8-A8RY	399	1
TCGA-Y8-A8RZ	205	1
TCGA-Y8-A8S0	106	1
TCGA-Y8-A8S1	104	1
TCGA-3Z-A93Z	4	1
TCGA-6D-AA2E	135	1
TCGA-A3-3357	1425	1
TCGA-A3-3358	1307	1
TCGA-A3-3367	1054	1
TCGA-A3-3370	776	1
TCGA-A3-3373	334	1
TCGA-A3-3376	1070	1
TCGA-A3-3385	726	1
TCGA-A3-3387	617	1
TCGA-A3-A6NI	20	1
TCGA-A3-A6NJ	0	1
TCGA-A3-A6NL	0	1
TCGA-A3-A6NN	3	1
TCGA-A3-A8CQ	3	1
TCGA-A3-A8OU	0	1
TCGA-A3-A8OV	0	1
TCGA-A3-A8OW	1	1
TCGA-A3-A8OX	0	1
TCGA-AK-3425	3343	1
TCGA-AK-3428	2223	1
TCGA-AK-3431	1853	1
TCGA-AK-3433	2192	1
TCGA-AK-3434	2087	1
TCGA-AK-3440	1745	1
TCGA-AK-3445	1280	1
TCGA-AK-3450	1499	1
TCGA-AK-3453	1397	1
TCGA-AK-3454	874	1
TCGA-AK-3458	1168	1
TCGA-AK-3460	951	1
TCGA-AK-3461	853	1
TCGA-B0-4688	101	0
TCGA-B0-4690	43	0
TCGA-B0-4691	139	0
TCGA-B0-4693	77	0
TCGA-B0-4694	106	0
TCGA-B0-4696	866	0
TCGA-B0-4697	578	0
TCGA-B0-4698	42	0
TCGA-B0-4699	110	0
TCGA-B0-4700	1980	0
TCGA-B0-4701	238	0
TCGA-B0-4703	182	0
TCGA-B0-4706	91	0
TCGA-B0-4707	600	0
TCGA-B0-4710	5	1
TCGA-B0-4712	1337	0
TCGA-B0-4713	202	0
TCGA-B0-4714	99	0
TCGA-B0-4718	215	1
TCGA-B0-4810	478	0
TCGA-B0-4811	1417	0
TCGA-B0-4813	36	0
TCGA-B0-4814	168	0
TCGA-B0-4815	1588	0
TCGA-B0-4816	1371	0
TCGA-B0-4817	1019	0
TCGA-B0-4818	510	0
TCGA-B0-4819	366	0
TCGA-B0-4821	1230	0
TCGA-B0-4822	1111	0
TCGA-B0-4823	454	0
TCGA-B0-4824	1657	0
TCGA-B0-4827	885	0
TCGA-B0-4828	307	0
TCGA-B0-4841	204	0
TCGA-B0-4842	1724	0
TCGA-B0-4843	320	0
TCGA-B0-4844	313	0
TCGA-B0-4845	1986	0
TCGA-B0-4846	1200	0
TCGA-B0-4847	793	0
TCGA-B0-4848	883	0
TCGA-B0-4849	69	0
TCGA-B0-4852	1121	0
TCGA-B0-4945	2145	0
TCGA-B0-5080	342	0
TCGA-B0-5083	1045	0
TCGA-B0-5092	459	0
TCGA-B0-5094	333	0
TCGA-B0-5095	245	0
TCGA-B0-5096	68	0
TCGA-B0-5097	151	1
TCGA-B0-5098	1584	0
TCGA-B0-5099	485	0
TCGA-B0-5100	1913	0
TCGA-B0-5102	2764	0
TCGA-B0-5104	0	0
TCGA-B0-5106	1598	0
TCGA-B0-5107	927	0
TCGA-B0-5108	162	1
TCGA-B0-5109	587	0
TCGA-B0-5110	560	1
TCGA-B0-5113	22	1
TCGA-B0-5115	91	1
TCGA-B0-5116	103	1
TCGA-B0-5117	0	1
TCGA-B0-5119	48	1
TCGA-B0-5120	55	1
TCGA-B0-5121	186	1
TCGA-B0-5399	190	1
TCGA-B0-5400	677	1
TCGA-B0-5402	10	1
TCGA-B0-5690	2180	1
TCGA-B0-5691	2781	1
TCGA-B0-5692	1487	1
TCGA-B0-5693	1852	1
TCGA-B0-5694	480	0
TCGA-B0-5695	1042	1
TCGA-B0-5696	944	1
TCGA-B0-5697	1135	1
TCGA-B0-5698	2181	1
TCGA-B0-5699	2426	1
TCGA-B0-5700	375	1
TCGA-B0-5701	1276	1
TCGA-B0-5702	1158	1
TCGA-B0-5703	263	1
TCGA-B0-5705	3335	1
TCGA-B0-5706	2414	1
TCGA-B0-5707	2592	1
TCGA-B0-5709	2358	1
TCGA-B0-5710	957	1
TCGA-B0-5711	2553	1
TCGA-B0-5712	2438	1
TCGA-B0-5713	1865	1
TCGA-B0-5812	2325	1
TCGA-B2-3924	195	1
TCGA-B2-4101	90	1
TCGA-B2-5633	214	1
TCGA-B2-5635	315	1
TCGA-B2-5636	258	1
TCGA-B2-5639	248	1
TCGA-B2-5641	168	1
TCGA-B2-A4SR	343	1
TCGA-B4-5377	291	1
TCGA-B4-5378	175	1
TCGA-B4-5832	7	1
TCGA-B4-5834	38	1
TCGA-B4-5835	16	1
TCGA-B4-5836	141	1
TCGA-B4-5838	166	1
TCGA-B4-5843	11	1
TCGA-B4-5844	7	1
TCGA-B8-4146	511	1
TCGA-B8-4153	405	1
TCGA-B8-4621	215	1
TCGA-B8-4622	181	1
TCGA-B8-5158	90	1
TCGA-B8-5159	133	1
TCGA-B8-5162	22	1
TCGA-B8-5163	4	1
TCGA-B8-5164	23	1
TCGA-B8-5165	8	1
TCGA-B8-5545	248	1
TCGA-B8-5546	14	1
TCGA-B8-5549	194	1
TCGA-B8-5550	197	1
TCGA-B8-5551	15	1
TCGA-B8-5552	219	1
TCGA-B8-5553	14	1
TCGA-B8-A54D	452	1
TCGA-B8-A54E	559	1
TCGA-B8-A54F	208	1
TCGA-B8-A54G	53	1
TCGA-B8-A54H	256	1
TCGA-B8-A54I	150	1
TCGA-B8-A54J	66	1
TCGA-B8-A54K	18	1
TCGA-B8-A7U6	110	1
TCGA-B8-A8YJ	24	1
TCGA-BP-4177	1670	1
TCGA-BP-4760	2249	1
TCGA-BP-4770	329	0
TCGA-BP-4782	354	1
TCGA-BP-4795	620	1
TCGA-BP-4801	1124	1
TCGA-BP-4993	177	1
TCGA-BP-5010	878	0
TCGA-BP-5168	1463	0
TCGA-BP-5169	193	1
TCGA-BP-5170	2412	1
TCGA-BP-5173	62	0
TCGA-BP-5174	2257	1
TCGA-BP-5175	932	1
TCGA-BP-5176	1590	0
TCGA-BP-5177	293	1
TCGA-BP-5178	1912	0
TCGA-BP-5180	1892	1
TCGA-BP-5181	1495	1
TCGA-BP-5182	1165	1
TCGA-BP-5183	1102	1
TCGA-BP-5184	1133	1
TCGA-BP-5185	1132	1
TCGA-BP-5186	693	1
TCGA-BP-5187	406	1
TCGA-BP-5189	822	0
TCGA-BP-5190	1011	1
TCGA-BP-5191	967	1
TCGA-BP-5192	714	1
TCGA-BP-5194	408	1
TCGA-BP-5195	749	1
TCGA-BP-5196	1018	1
TCGA-BP-5198	603	1
TCGA-BP-5199	1355	1
TCGA-BP-5200	881	1
TCGA-BP-5201	951	1
TCGA-BP-5202	29	1
TCGA-CJ-4869	2554	1
TCGA-CJ-4882	1883	1
TCGA-CJ-4897	1808	1
TCGA-CJ-4901	1450	1
TCGA-CJ-4902	1520	1
TCGA-CJ-4903	1560	1
TCGA-CJ-4904	1792	1
TCGA-CJ-4905	1496	1
TCGA-CJ-4907	1499	1
TCGA-CJ-4908	1531	1
TCGA-CJ-4912	1657	1
TCGA-CJ-4913	1173	0
TCGA-CJ-4916	1373	1
TCGA-CJ-4918	93	0
TCGA-CJ-4920	139	0
TCGA-CJ-4923	572	0
TCGA-CJ-5671	1943	1
TCGA-CJ-5672	1972	0
TCGA-CJ-5675	2430	1
TCGA-CJ-5676	2575	1
TCGA-CJ-5677	782	0
TCGA-CJ-5678	574	0
TCGA-CJ-5679	679	0
TCGA-CJ-5680	768	0
TCGA-CJ-5681	552	0
TCGA-CJ-5682	1883	1
TCGA-CJ-5683	1889	1
TCGA-CJ-5684	2231	1
TCGA-CJ-5686	2038	1
TCGA-CJ-5689	0	0
TCGA-CJ-6027	1855	1
TCGA-CJ-6028	1625	0
TCGA-CJ-6030	2299	0
TCGA-CJ-6031	1906	1
TCGA-CJ-6032	2548	1
TCGA-CJ-6033	224	0
TCGA-CW-5580	1964	0
TCGA-CW-5581	2799	1
TCGA-CW-5583	2489	1
TCGA-CW-5584	164	0
TCGA-CW-5585	2609	1
TCGA-CW-5587	2226	1
TCGA-CW-5588	2017	1
TCGA-CW-5589	2378	1
TCGA-CW-5590	1075	0
TCGA-CW-5591	2271	1
TCGA-CW-6087	41	0
TCGA-CW-6088	2311	1
TCGA-CW-6090	2308	1
TCGA-CW-6093	2431	1
TCGA-CW-6097	571	0
TCGA-CZ-4853	774	1
TCGA-CZ-4856	18	1
TCGA-CZ-4859	1787	1
TCGA-CZ-4863	1691	1
TCGA-CZ-4864	1315	0
TCGA-CZ-4865	166	0
TCGA-CZ-4866	1768	1
TCGA-CZ-5451	1668	1
TCGA-CZ-5452	1556	1
TCGA-CZ-5453	25	1
TCGA-CZ-5454	722	0
TCGA-CZ-5455	561	0
TCGA-CZ-5456	1558	1
TCGA-CZ-5457	1547	1
TCGA-CZ-5458	1558	1
TCGA-CZ-5459	1515	1
TCGA-CZ-5460	1430	1
TCGA-CZ-5461	660	0
TCGA-CZ-5462	311	0
TCGA-CZ-5463	662	1
TCGA-CZ-5464	1492	1
TCGA-CZ-5465	1377	1
TCGA-CZ-5466	685	1
TCGA-CZ-5467	73	0
TCGA-CZ-5468	118	0
TCGA-CZ-5469	946	0
TCGA-CZ-5470	0	1
TCGA-CZ-5982	2042	1
TCGA-CZ-5984	1491	1
TCGA-CZ-5985	1629	1
TCGA-CZ-5986	373	1
TCGA-CZ-5987	445	0
TCGA-CZ-5988	693	1
TCGA-CZ-5989	1599	1
TCGA-DV-5565	1329	1
TCGA-DV-5566	1398	1
TCGA-DV-5567	910	1
TCGA-DV-5568	370	1
TCGA-DV-5569	355	1
TCGA-DV-5573	1130	1
TCGA-DV-5574	723	1
TCGA-DV-5575	1006	1
TCGA-DV-5576	727	0
TCGA-DV-A4VX	1626	0
TCGA-DV-A4VZ	365	1
TCGA-DV-A4W0	2008	1
TCGA-EU-5904	551	1
TCGA-EU-5905	119	1
TCGA-EU-5906	206	1
TCGA-EU-5907	127	1
TCGA-G6-A5PC	242	0
TCGA-G6-A8L6	305	1
TCGA-G6-A8L7	1727	1
TCGA-G6-A8L8	474	1
TCGA-GK-A6C7	61	1
TCGA-MM-A563	268	1
TCGA-MM-A564	234	1
TCGA-MM-A84U	337	1
TCGA-MW-A4EC	330	1
TCGA-T7-A92I	-2	1

## Sheet: BLCA Survival
Survival time data of BLCA patients
bcr_patient_barcode	survial_time	survive
TCGA-2F-A9KO	678	1
TCGA-2F-A9KP	364	0
TCGA-2F-A9KQ	2555	1
TCGA-2F-A9KR	3148	1
TCGA-2F-A9KT	2352	1
TCGA-2F-A9KW	147	1
TCGA-4Z-AA7M	405	1
TCGA-4Z-AA7N	655	1
TCGA-4Z-AA7O	399	1
TCGA-4Z-AA7Q	510	0
TCGA-4Z-AA7R	493	1
TCGA-4Z-AA7S	1064	0
TCGA-4Z-AA7W	742	1
TCGA-4Z-AA7Y	1459	1
TCGA-4Z-AA80	19	0
TCGA-4Z-AA81	710	1
TCGA-4Z-AA82	1538	1
TCGA-4Z-AA83	1943	1
TCGA-4Z-AA84	460	1
TCGA-4Z-AA86	270	1
TCGA-4Z-AA87	243	1
TCGA-4Z-AA89	1029	1
TCGA-5N-A9KI	76	0
TCGA-5N-A9KM	530	0
TCGA-BL-A0C8	389	1
TCGA-BL-A13I	223	0
TCGA-BL-A13J	81	0
TCGA-BL-A3JM	205	0
TCGA-BL-A5ZZ	197	1
TCGA-BT-A0S7	200	0
TCGA-BT-A0YX	363	1
TCGA-BT-A20J	579	0
TCGA-BT-A20N	795	0
TCGA-BT-A20O	370	0
TCGA-BT-A20P	544	0
TCGA-BT-A20Q	593	0
TCGA-BT-A20R	154	0
TCGA-BT-A20T	453	0
TCGA-BT-A20U	455	0
TCGA-BT-A20V	154	0
TCGA-BT-A20W	254	0
TCGA-BT-A20X	251	0
TCGA-BT-A2LA	180	1
TCGA-BT-A2LB	170	1
TCGA-BT-A2LD	111	1
TCGA-BT-A3PH	142	0
TCGA-BT-A3PJ	33	1
TCGA-BT-A3PK	63	1
TCGA-BT-A42B	469	1
TCGA-BT-A42C	421	1
TCGA-BT-A42E	304	1
TCGA-BT-A42F	380	1
TCGA-C4-A0EZ	273	0
TCGA-C4-A0F0	59	1
TCGA-C4-A0F1	89	1
TCGA-C4-A0F6	61	1
TCGA-C4-A0F7	62	0
TCGA-CF-A1HR	14	1
TCGA-CF-A1HS	13	1
TCGA-CF-A27C	21	1
TCGA-CF-A3MF	0	1
TCGA-CF-A3MG	0	1
TCGA-CF-A3MH	0	1
TCGA-CF-A3MI	0	1
TCGA-CF-A47S	4	1
TCGA-CF-A47T	2	1
TCGA-CF-A47V	3	1
TCGA-CF-A47W	2	1
TCGA-CF-A47X	3	1
TCGA-CF-A47Y	3	1
TCGA-CF-A5U8	0	1
TCGA-CF-A5UA	0	1
TCGA-CF-A7I0	0	1
TCGA-CF-A8HX	-35	1
TCGA-CF-A8HY	-21	1
TCGA-CF-A9FF	-27	1
TCGA-CF-A9FH	-64	1
TCGA-CF-A9FL	84	1
TCGA-CF-A9FM	9	1
TCGA-CU-A0YN	393	0
TCGA-CU-A0YO	149	0
TCGA-CU-A0YR	219	1
TCGA-CU-A3KJ	166	1
TCGA-CU-A3QU	158	1
TCGA-CU-A3YL	247	1
TCGA-CU-A5W6	56	0
TCGA-CU-A72E	284	1
TCGA-DK-A1A3	77	1
TCGA-DK-A1A5	65	0
TCGA-DK-A1A6	955	1
TCGA-DK-A1A7	273	1
TCGA-DK-A1AA	214	1
TCGA-DK-A1AB	271	1
TCGA-DK-A1AC	3617	1
TCGA-DK-A1AD	3056	1
TCGA-DK-A1AE	218	1
TCGA-DK-A1AF	178	1
TCGA-DK-A1AG	202	1
TCGA-DK-A2HX	55	1
TCGA-DK-A2I1	322	1
TCGA-DK-A2I2	237	0
TCGA-DK-A2I4	3767	1
TCGA-DK-A2I6	2292	1
TCGA-DK-A3IK	67	1
TCGA-DK-A3IL	121	1
TCGA-DK-A3IM	238	1
TCGA-DK-A3IN	250	0
TCGA-DK-A3IQ	319	1
TCGA-DK-A3IS	1151	1
TCGA-DK-A3IT	168	1
TCGA-DK-A3IU	352	1
TCGA-DK-A3IV	294	0
TCGA-DK-A3WW	252	1
TCGA-DK-A3WX	321	0
TCGA-DK-A3WY	3989	1
TCGA-DK-A3X1	1248	1
TCGA-DK-A3X2	547	0
TCGA-DK-A6AV	1952	1
TCGA-DK-A6AW	1264	1
TCGA-DK-A6B0	1966	1
TCGA-DK-A6B1	2049	1
TCGA-DK-A6B2	477	1
TCGA-DK-A6B3	316	1
TCGA-DK-A6B4	221	1
TCGA-DK-A6B5	982	1
TCGA-DK-A6B6	646	1
TCGA-DK-AA6L	1163	0
TCGA-DK-AA6M	1301	1
TCGA-DK-AA6P	457	1
TCGA-DK-AA6Q	413	0
TCGA-DK-AA6R	4684	1
TCGA-DK-AA6S	4670	1
TCGA-DK-AA6T	376	1
TCGA-DK-AA6U	319	1
TCGA-DK-AA6W	263	1
TCGA-DK-AA6X	229	1
TCGA-DK-AA71	415	1
TCGA-DK-AA74	1323	1
TCGA-DK-AA75	340	0
TCGA-DK-AA76	366	1
TCGA-DK-AA77	323	1
TCGA-E5-A2PC	1108	1
TCGA-E5-A4TZ	467	0
TCGA-E5-A4U1	796	1
TCGA-E7-A3X6	0	1
TCGA-E7-A3Y1	3	1
TCGA-E7-A4IJ	15	1
TCGA-E7-A4XJ	16	1
TCGA-E7-A519	0	1
TCGA-E7-A541	18	1
TCGA-E7-A5KE	17	1
TCGA-E7-A5KF	20	1
TCGA-E7-A677	42	1
TCGA-E7-A678	25	1
TCGA-E7-A6MD	129	1
TCGA-E7-A6ME	17	1
TCGA-E7-A6MF	41	1
TCGA-E7-A7DU	28	1
TCGA-E7-A7DV	37	1
TCGA-E7-A7PW	19	1
TCGA-E7-A7XN	14	1
TCGA-E7-A85H	20	1
TCGA-E7-A8O7	19	1
TCGA-E7-A8O8	13	1
TCGA-E7-A97P	13	1
TCGA-E7-A97Q	82	1
TCGA-FD-A3B3	268	1
TCGA-FD-A3B4	253	1
TCGA-FD-A3B5	272	0
TCGA-FD-A3B6	209	1
TCGA-FD-A3B7	122	0
TCGA-FD-A3B8	336	1
TCGA-FD-A3N5	272	1
TCGA-FD-A3N6	242	1
TCGA-FD-A3NA	974	1
TCGA-FD-A3SJ	739	0
TCGA-FD-A3SL	334	1
TCGA-FD-A3SM	186	1
TCGA-FD-A3SN	208	1
TCGA-FD-A3SO	168	0
TCGA-FD-A3SP	139	1
TCGA-FD-A3SQ	1423	0
TCGA-FD-A3SR	602	0
TCGA-FD-A3SS	60	1
TCGA-FD-A43N	240	1
TCGA-FD-A43P	125	1
TCGA-FD-A43S	175	1
TCGA-FD-A43U	208	1
TCGA-FD-A43X	110	1
TCGA-FD-A43Y	243	1
TCGA-FD-A5BR	407	1
TCGA-FD-A5BS	1130	1
TCGA-FD-A5BT	328	0
TCGA-FD-A5BU	209	1
TCGA-FD-A5BV	163	0
TCGA-FD-A5BX	173	0
TCGA-FD-A5BY	208	1
TCGA-FD-A5BZ	835	0
TCGA-FD-A5C0	209	1
TCGA-FD-A5C1	1511	1
TCGA-FD-A62N	81	1
TCGA-FD-A62O	147	1
TCGA-FD-A62P	191	0
TCGA-FD-A62S	194	1
TCGA-FD-A6TA	1541	1
TCGA-FD-A6TB	390	1
TCGA-FD-A6TC	187	1
TCGA-FD-A6TD	204	1
TCGA-FD-A6TE	125	1
TCGA-FD-A6TF	63	1
TCGA-FD-A6TG	81	1
TCGA-FD-A6TH	67	1
TCGA-FD-A6TI	122	1
TCGA-FD-A6TK	330	1
TCGA-FJ-A3Z7	462	1
TCGA-FJ-A3Z9	217	1
TCGA-FJ-A3ZE	106	1
TCGA-FJ-A3ZF	124	1
TCGA-FJ-A871	272	0
TCGA-FT-A3EE	99	0
TCGA-FT-A61P	197	1
TCGA-G2-A2EC	418	1
TCGA-G2-A2EF	1518	1
TCGA-G2-A2EJ	806	1
TCGA-G2-A2EK	173	1
TCGA-G2-A2EL	819	0
TCGA-G2-A2EO	997	1
TCGA-G2-A2ES	525	1
TCGA-G2-A3IB	214	1
TCGA-G2-A3IE	612	0
TCGA-G2-A3VY	26	1
TCGA-G2-AA3B	1602	1
TCGA-G2-AA3C	211	0
TCGA-G2-AA3D	1775	1
TCGA-G2-AA3F	592	1
TCGA-GC-A3BM	88	1
TCGA-GC-A3I6	68	1
TCGA-GC-A3OO	40	1
TCGA-GC-A3RB	137	1
TCGA-GC-A3RC	42	1
TCGA-GC-A3RD	35	1
TCGA-GC-A3WC	77	1
TCGA-GC-A3YS	34	1
TCGA-GC-A4ZW	15	1
TCGA-GC-A6I1	0	1
TCGA-GC-A6I3	0	1
TCGA-GD-A2C5	235	1
TCGA-GD-A3OP	64	1
TCGA-GD-A3OQ	95	1
TCGA-GD-A3OS	177	1
TCGA-GD-A6C6	67	1
TCGA-GD-A76B	224	1
TCGA-GU-A42P	195	1
TCGA-GU-A42Q	231	1
TCGA-GU-A42R	98	1
TCGA-GU-A762	62	1
TCGA-GU-A763	625	1
TCGA-GU-A764	225	1
TCGA-GU-A766	171	1
TCGA-GU-A767	144	0
TCGA-GU-AATO	324	0
TCGA-GU-AATP	612	1
TCGA-GU-AATQ	213	0
TCGA-GV-A3JV	134	1
TCGA-GV-A3JW	195	1
TCGA-GV-A3JX	187	1
TCGA-GV-A3JZ	173	1
TCGA-GV-A3QF	232	1
TCGA-GV-A3QH	237	1
TCGA-GV-A3QI	126	1
TCGA-GV-A3QK	203	1
TCGA-GV-A40E	195	1
TCGA-GV-A40G	162	1
TCGA-GV-A6ZA	351	1
TCGA-H4-A2HO	46	1
TCGA-H4-A2HQ	205	1
TCGA-HQ-A2OE	1174	1
TCGA-HQ-A2OF	93	1
TCGA-HQ-A5ND	274	0
TCGA-HQ-A5NE	250	1
TCGA-K4-A3WS	266	1
TCGA-K4-A3WU	105	1
TCGA-K4-A3WV	142	1
TCGA-K4-A4AB	76	1
TCGA-K4-A4AC	197	1
TCGA-K4-A54R	320	1
TCGA-K4-A5RH	276	1
TCGA-K4-A5RI	239	1
TCGA-K4-A5RJ	49	1
TCGA-K4-A6FZ	55	1
TCGA-K4-A6MB	130	1
TCGA-K4-A83P	194	1
TCGA-K4-AAQO	359	1
TCGA-KQ-A41N	1604	1
TCGA-KQ-A41O	1538	1
TCGA-KQ-A41P	1094	1
TCGA-KQ-A41Q	361	1
TCGA-KQ-A41R	1350	1
TCGA-KQ-A41S	35	1
TCGA-LC-A66R	193	1
TCGA-LT-A5Z6	105	1
TCGA-LT-A8JT	359	1
TCGA-MV-A51V	112	1
TCGA-PQ-A6FI	372	1
TCGA-PQ-A6FN	507	1
TCGA-R3-A69X	433	1
TCGA-S5-A6DX	56	0
TCGA-S5-AA26	111	1
TCGA-SY-A9G0	378	1
TCGA-SY-A9G5	784	1
TCGA-UY-A78K	536	0
TCGA-UY-A78L	1127	1
TCGA-UY-A78M	690	0
TCGA-UY-A78N	2641	0
TCGA-UY-A78O	2312	1
TCGA-UY-A78P	2062	1
TCGA-UY-A8OB	2000	1
TCGA-UY-A8OC	0	0
TCGA-UY-A8OD	3432	1
TCGA-UY-A9PA	1072	1
TCGA-UY-A9PB	660	1
TCGA-UY-A9PD	294	1
TCGA-UY-A9PE	138	1
TCGA-UY-A9PF	50	1
TCGA-UY-A9PH	1561	1
TCGA-XF-A8HB	1370	1
TCGA-XF-A8HC	200	0
TCGA-XF-A8HD	2705	1
TCGA-XF-A8HE	2964	1
TCGA-XF-A8HF	1709	1
TCGA-XF-A8HG	467	0
TCGA-XF-A8HH	57	0
TCGA-XF-A8HI	544	0
TCGA-XF-A9SG	1479	1
TCGA-XF-A9SH	1971	0
TCGA-XF-A9SI	2423	1
TCGA-XF-A9SJ	98	0
TCGA-XF-A9SK	486	0
TCGA-XF-A9SL	2020	0
TCGA-XF-A9SM	1048	1
TCGA-XF-A9SP	454	0
TCGA-XF-A9ST	128	0
TCGA-XF-A9SU	182	0
TCGA-XF-A9SV	388	0
TCGA-XF-A9SW	362	0
TCGA-XF-A9SX	719	0
TCGA-XF-A9SY	640	1
TCGA-XF-A9SZ	859	0
TCGA-XF-A9T0	799	1
TCGA-XF-A9T2	575	0
TCGA-XF-A9T3	68	1
TCGA-XF-A9T4	495	0
TCGA-XF-A9T5	2027	1
TCGA-XF-A9T6	64	1
TCGA-XF-A9T8	418	0
TCGA-XF-AAME	2828	0
TCGA-XF-AAMF	329	0
TCGA-XF-AAMG	3364	1
TCGA-XF-AAMH	344	0
TCGA-XF-AAMJ	1670	0
TCGA-XF-AAML	232	0
TCGA-XF-AAMQ	2177	1
TCGA-XF-AAMR	2790	1
TCGA-XF-AAMT	90	0
TCGA-XF-AAMW	253	0
TCGA-XF-AAMX	206	0
TCGA-XF-AAMY	2822	1
TCGA-XF-AAMZ	1348	0
TCGA-XF-AAN0	1718	0
TCGA-XF-AAN1	941	0
TCGA-XF-AAN2	1869	0
TCGA-XF-AAN3	2625	1
TCGA-XF-AAN4	823	0
TCGA-XF-AAN5	2293	1
TCGA-XF-AAN7	565	0
TCGA-XF-AAN8	118	0
TCGA-YC-A89H	315	1
TCGA-YC-A8S6	147	1
TCGA-YC-A9TC	20	0
TCGA-YF-AA3L	242	1
TCGA-YF-AA3M	275	1
TCGA-ZF-A9R0	567	1
TCGA-ZF-A9R1	224	1
TCGA-ZF-A9R2	642	1
TCGA-ZF-A9R3	734	1
TCGA-ZF-A9R4	921	1
TCGA-ZF-A9R5	827	1
TCGA-ZF-A9R7	665	1
TCGA-ZF-A9R9	864	0
TCGA-ZF-A9RC	2268	1
TCGA-ZF-A9RD	408	0
TCGA-ZF-A9RE	106	0
TCGA-ZF-A9RF	1604	1
TCGA-ZF-A9RG	1600	1
TCGA-ZF-A9RL	2509	1
TCGA-ZF-A9RM	1455	1
TCGA-ZF-A9RN	615	0
TCGA-ZF-AA4N	88	0
TCGA-ZF-AA4R	1036	0
TCGA-ZF-AA4T	599	0
TCGA-ZF-AA4U	262	0
TCGA-ZF-AA4V	1806	1
TCGA-ZF-AA4W	1830	1
TCGA-ZF-AA4X	1917	1
TCGA-ZF-AA51	1178	1
TCGA-ZF-AA52	1077	0
TCGA-ZF-AA53	1761	1
TCGA-ZF-AA54	590	0
TCGA-ZF-AA56	259	0
TCGA-ZF-AA58	1434	1
TCGA-ZF-AA5H	583	1
TCGA-ZF-AA5N	168	0
TCGA-ZF-AA5P	308	1
