# Supplementary material for: Identifying Tumor-Associated Genes from Bilayer Networks of DNA Methylation Sites and RNAs
Source: Life (Basel). 2022 Dec 27;13(1):76. doi: 10.3390/life13010076 (PMC9861397; doi:10.3390/life13010076)
Supplement: Supplementary file 1 [file life-13-00076-s001.zip › life-1989777-supplementary/Table S2. Comparison of prognostic correlation numbers of DNA methylation sites in centrality from Top100 to Top500.xlsx]

## Sheet: Top 100
Top100
Degree					Betweenness
LUSC	Number of prognostic relevant	Number of prognostic irrelevant	chi-square test p-value		LUSC	Number of prognostic relevant	Number of prognostic irrelevant	chi-square test p-value
single	88	12	0.65128		single	19	81	0.00709939
bilayer	90	10			bilayer	36	64
BRCA	Number of prognostic relevant	Number of prognostic irrelevant	chi-square test p-value		BRCA	Number of prognostic relevant	Number of prognostic irrelevant	chi-square test p-value
single	13	87	0.24716		single	20	80	7.58478e-08
bilayer	19	81			bilayer	57	43
UCEC	Number of prognostic relevant	Number of prognostic irrelevant	chi-square test p-value		UCEC	Number of prognostic relevant	Number of prognostic irrelevant	chi-square test p-value
single	13	87	0.24716		single	6	94	0.00111194
bilayer	19	81			bilayer	22	78
KIRC	Number of prognostic relevant	Number of prognostic irrelevant	chi-square test p-value		KIRC	Number of prognostic relevant	Number of prognostic irrelevant	chi-square test p-value
single	20	80	9.23401e-05		single	38	62	0.0331746
bilayer	46	54			bilayer	53	47
BLCA	Number of prognostic relevant	Number of prognostic irrelevant	chi-square test p-value		BLCA	Number of prognostic relevant	Number of prognostic irrelevant	chi-square test p-value
single	37	63	9.0765e-07		single	26	74	0.0114474
bilayer	8	92			bilayer	43	57

## Sheet: Top 200
Top200
Degree					Betweenness
LUSC	Number of prognostic relevant	Number of prognostic irrelevant	chi-square test p-value		LUSC	Number of prognostic relevant	Number of prognostic irrelevant	chi-square test p-value
single	180	20	0.0552107		single	38	162	0.00201896
bilayer	167	33			bilayer	65	135
BRCA	Number of prognostic relevant	Number of prognostic irrelevant	chi-square test p-value		BRCA	Number of prognostic relevant	Number of prognostic irrelevant	chi-square test p-value
single	30	170	0.0714289		single	60	140	0.00510855
bilayer	44	156			bilayer	87	113
UCEC	Number of prognostic relevant	Number of prognostic irrelevant	chi-square test p-value		UCEC	Number of prognostic relevant	Number of prognostic irrelevant	chi-square test p-value
single	24	176	0.379997		single	15	185	0.00107223
bilayer	30	170			bilayer	37	163
KIRC	Number of prognostic relevant	Number of prognostic irrelevant	chi-square test p-value		KIRC	Number of prognostic relevant	Number of prognostic irrelevant	chi-square test p-value
single	53	147	0.000763189		single	81	119	0.0161326
bilayer	85	115			bilayer	105	95
BLCA	Number of prognostic relevant	Number of prognostic irrelevant	chi-square test p-value		BLCA	Number of prognostic relevant	Number of prognostic irrelevant	chi-square test p-value
single	75	125	2.24907e-14		single	51	149	0.0038756
bilayer	12	188			bilayer	78	122

## Sheet: Top 300
Top300
Degree					Betweenness
LUSC	Number of prognostic relevant	Number of prognostic irrelevant	chi-square test p-value		LUSC	Number of prognostic relevant	Number of prognostic irrelevant	chi-square test p-value
single	272	28	2.00303e-08		single	62	238	0.0085816
bilayer	219	81			bilayer	90	210
BRCA	Number of prognostic relevant	Number of prognostic irrelevant	chi-square test p-value		BRCA	Number of prognostic relevant	Number of prognostic irrelevant	chi-square test p-value
single	45	255	0.000846374		single	107	193	0.0302603
bilayer	78	222			bilayer	133	167
UCEC	Number of prognostic relevant	Number of prognostic irrelevant	chi-square test p-value		UCEC	Number of prognostic relevant	Number of prognostic irrelevant	chi-square test p-value
single	36	264	0.193354		single	22	278	0.00137801
bilayer	47	253			bilayer	47	253
KIRC	Number of prognostic relevant	Number of prognostic irrelevant	chi-square test p-value		KIRC	Number of prognostic relevant	Number of prognostic irrelevant	chi-square test p-value
single	85	215	0.00937477		single	118	182	0.00674985
bilayer	115	185			bilayer	151	149
BLCA	Number of prognostic relevant	Number of prognostic irrelevant	chi-square test p-value		BLCA	Number of prognostic relevant	Number of prognostic irrelevant	chi-square test p-value
single	112	188	1.22575e-19		single	94	206	0.48619
bilayer	20	280			bilayer	102	198

## Sheet: Top 400
Top400
Degree						Betweenness
LUSC	Number of prognostic relevant	Number of prognostic irrelevant	chi-square test p-value			LUSC	Number of prognostic relevant	Number of prognostic irrelevant	chi-square test p-value
single	361	39	1.5788e-19			single	83	317	0.0941466
bilayer	253	147				bilayer	103	297
BRCA	Number of prognostic relevant	Number of prognostic irrelevant	chi-square test p-value			BRCA	Number of prognostic relevant	Number of prognostic irrelevant	chi-square test p-value
single	68	332	0.00112748			single	154	246	0.470018
bilayer	106	294				bilayer	164	236
UCEC	Number of prognostic relevant	Number of prognostic irrelevant	chi-square test p-value			UCEC	Number of prognostic relevant	Number of prognostic irrelevant	chi-square test p-value
single	47	353	0.0820888			single	35	365	0.00467284
bilayer	64	336				bilayer	61	339
KIRC	Number of prognostic relevant	Number of prognostic irrelevant	chi-square test p-value			KIRC	Number of prognostic relevant	Number of prognostic irrelevant	chi-square test p-value
single	115	285	0.00689874			single	162	238	0.0228127
bilayer	151	249				bilayer	194	206
BLCA	Number of prognostic relevant	Number of prognostic irrelevant	chi-square test p-value			BLCA	Number of prognostic relevant	Number of prognostic irrelevant	chi-square test p-value
single	159	241	3.21809e-19			single	133	267	1
bilayer	48	352				bilayer	133	267

## Sheet: Top 500
Top500
Degree						Betweenness
LUSC	Number of prognostic relevant	Number of prognostic irrelevant	chi-square test p-value			LUSC	Number of prognostic relevant	Number of prognostic irrelevant	chi-square test p-value
single	443	57	2.96734e-29			single	97	403	0.00682712
bilayer	285	215				bilayer	133	367
BRCA	Number of prognostic relevant	Number of prognostic irrelevant	chi-square test p-value			BRCA	Number of prognostic relevant	Number of prognostic irrelevant	chi-square test p-value
single	92	408	0.000421287			single	184	316	0.557031
bilayer	139	361				bilayer	193	307
UCEC	Number of prognostic relevant	Number of prognostic irrelevant	chi-square test p-value			UCEC	Number of prognostic relevant	Number of prognostic irrelevant	chi-square test p-value
single	66	434	0.110912			single	43	457	0.00170854
bilayer	84	416				bilayer	75	425
KIRC	Number of prognostic relevant	Number of prognostic irrelevant	chi-square test p-value			KIRC	Number of prognostic relevant	Number of prognostic irrelevant	chi-square test p-value
single	157	343	0.140782			single	203	297	0.0848577
bilayer	179	321				bilayer	230	270
BLCA	Number of prognostic relevant	Number of prognostic irrelevant	chi-square test p-value			BLCA	Number of prognostic relevant	Number of prognostic irrelevant	chi-square test p-value
single	182	318	6.78903e-16			single	170	330	0.687469
bilayer	71	429				bilayer	164	336
