# Supplementary material for: Identifying Tumor-Associated Genes from Bilayer Networks of DNA Methylation Sites and RNAs
Source: Life (Basel). 2022 Dec 27;13(1):76. doi: 10.3390/life13010076 (PMC9861397; doi:10.3390/life13010076)
Supplement: Supplementary file 1 [file life-13-00076-s001.zip › life-1989777-supplementary/Table S3. Correlations between DNA methylation sites on the same gene.xlsx]

## Sheet: Sheet1
Cancer Type	Centrality Metric	DNA Methylation Sites	Gene	Correlation between sites that are on the same gene	Average correlation between sites in the Top 500
LUSC	Degree	cg00297767	HMGN1	0.869918	0.772167
		cg01338834
	Betweenness	cg08133058	SASH1	0.870982	0.306184
		cg23349798
		cg07929642	ANKRD11	0.11377
		cg01739236
		cg03548673	ADM	0.166693
		cg02843237
		cg09646946	AGAP1	0.731961
		cg03167812
		cg15730116	OSBPL8	0.811524
		cg21363465
		cg03559915	RPS6KB2	0.835653
		cg12128589
		cg09878888	CTNND1	0.927839
		cg18213545
		cg21272996
		cg23851932	EHD1	0.79821
		cg09374353
		cg23521253	ZRANB1	0.868676
		cg07260605
		cg10771650	DDR1	0.53109
		cg15656686
		cg09965419
		cg00934322
		cg12847793
		cg13695585
		cg25588935	PTPRN2	0.486625
		cg09193751
		cg00872170
		cg19257762
		cg16518986
		cg02925240
		cg21459816
		cg05130081
		cg24701780
		cg11340881
		cg08514594
		cg24804145
BRCA	Degree	cg26593432	SNRPD2	0.938935	0.833718
		cg26499487
		cg27534696	RPL7L1	0.930652
		cg19123639
		cg02387583	BRD2	0.90264
		cg20471890
		cg14159895	DDX39B	0.897492
		cg16981259
		cg01055830	RBM22	0.899753
		cg05331993
	Betweenness	cg27588093	PRDM16	0.764674	0.256893
		cg21160149
		cg04988794
		cg27523417
		cg17421241
		cg13152158
		cg18396811
		cg04876124
		cg05566397	KMT2E	0.886809
		cg07095072
		cg27449258	ADARB1	0.837296
		cg09676390
		cg08738280	SFT2D2	0.926407
		cg12427162
UCEC	Degree	cg14751398	E2F3	0.483602	0.305184
		cg09133386
		cg20879272	RNF24	0.87239
		cg18752785
		cg06692871	YWHAZ	0.781848
		cg18891615
		cg25168288	RAD9A	0.243367
		cg13016378
		cg20899329	PTPRN2	0.760489
		cg22831949
		cg12724498
		cg05579861
		cg12875205
		cg21052788
		cg06955214
		cg10152633
		cg09992350
		cg23343389
		cg05901917
		cg14584961
		cg16796848
		cg11374656
		cg09127540
		cg09614629
		cg23655400
		cg03653377
		cg15736062
		cg03105681
		cg23602909
		cg02470440
	Betweenness	cg09133386	E2F3	0.483602	0.289818
		cg14751398
		cg06692871	YWHAZ	0.781848
		cg18891615
		cg20899329	PTPRN2	0.765151
		cg06955214
		cg05579861
		cg04775824
		cg08339915
		cg12724498
		cg04135434
		cg09230014
		cg08572454
		cg18122501
		cg13915179
		cg15192120
		cg13083427
		cg22831949
KIRC	Degree	cg26503792	PPP1R10	0.964719	0.381727
		cg12069151
		cg15967525	RBM47	0.961001
		cg00511464
		cg08433504	THBS1	0.954751
		cg23849826
		cg07523043	TRIM26	0.925526
		cg27136023
		cg05850884
		cg14971718
		cg20345556
		cg23997339	BCL9	0.215511
		cg21788473
		cg02506717	CREB5	0.936614
		cg23418219
		cg04138571	IGF1R	0.878574
		cg19963768
		cg15736127	GPD2	0.974589
		cg22033586
	Betweenness	cg19858017	CLSTN1	0.81183	0.277917
		cg01800926
		cg00123104
		cg09916174	CALD1	0.853621
		cg22480742
		cg02087931
		cg04655520
		cg19488093
		cg15451250	TBC1D14	0.910862
		cg16851482
		cg10628205	NFIA	0.479947
		cg15575375
		cg13980007
		cg01628067	SKI	0.636819
		cg01852476
		cg23077606	SHANK2	0.666302
		cg12198334
		cg03499570
		cg16753846
		cg04038150
		cg17139369	ELAVL1	0.0503462
		cg21923990
		cg13009927	HDLBP	0.253765
		cg00497554
		cg05850884	TRIM26	0.971143
		cg27136023
BLCA	Degree	cg06772067	XIAP	0.944521	0.401873
		cg09950034
		cg17033281
		cg04302178
		cg16778620
		cg21945665
		cg10873964
		cg17703220
		cg24765079	CDH1	0.969889
		cg09406989
		cg22449896	MECP2	0.873329
		cg18610025
		cg01083397
		cg03718309
		cg09735782	CHIC1	0.933928
		cg02157475
		cg04836978
		cg22683858
		cg15536552	ACSL4	0.904633
		cg05441864
		cg19635884
		cg20767561
		cg11072201
		cg19854896	TSC22D3	0.912854
		cg23660678
		cg04491396
		cg07473550
		cg03422380
		cg04027004
		cg10426500	MMGT1	0.95419
		cg26674826
		cg08703114	PGRMC1	0.927661
		cg18885073
		cg21198428
		cg05418443
		cg16594779
		cg08059778	BCORL1	0.919073
		cg03692134
		cg00623388
		cg00963467	HMGB3	0.941637
		cg25685741
		cg02634083
		cg22191603
		cg13069450	NKAP	0.951265
		cg01716666
		cg02770249	LAMP2	0.968835
		cg18307604
		cg14854487
		cg19572242	IRAK1	0.921662
		cg03050491
		cg27616996
		cg16984885	RPL39	0.938959
		cg00622384
		cg02129889
		cg25449245
		cg10981178	ZBTB33	0.982733
		cg02649608
		cg24034992	YIPF6	0.956588
		cg25790081
		cg00604086
		cg08637771
		cg08434396	FMR1	0.955311
		cg04552106
		cg02921434
		cg16783314
		cg19834421	SNX12	0.964881
		cg15570803
		cg00399450	RLIM	0.95936
		cg04094482
	Betweenness	cg24765079	CDH1	0.969889	0.407183
		cg09406989
		cg19258882	ERBB3	0.850236
		cg00907267
		cg02650512	RPL23A	0.930871
		cg15036326
		cg26017930	SKI	-0.254144
		cg01852476
		cg04316624	HOXD3	0.782112
		cg15990972
		cg00005847
		cg13651833	TJP2	-0.205682
		cg07414392
		cg05486094	VAMP8	0.843887
		cg05656364
		cg25251478	DDR1	0.887584
		cg16215084
		cg25607383
		cg25962829	TNXB	0.579919
		cg07441854
		cg27073361
		cg05514072
		cg04492496
		cg23711760
		cg10484085
		cg10463626
		cg04539172
		cg26495092
		cg16710099	PRDM16	0.756042
		cg17421241
		cg04988794
		cg16120249
		cg03226435
		cg09509365
		cg26153353
		cg19704073
		cg00624908
		cg06659980
		cg10520026
		cg25372239
		cg24701780	PTPRN2	0.710581
		cg24804145
		cg15192120
		cg25497530
		cg06955214
		cg03304660
		cg24135583
		cg15094119
		cg17980184
		cg19746375
		cg26593067
		cg03653377
		cg05579861
		cg19268477
		cg22959894
