# Supplementary material for: Identifying Tumor-Associated Genes from Bilayer Networks of DNA Methylation Sites and RNAs
Source: Life (Basel). 2022 Dec 27;13(1):76. doi: 10.3390/life13010076 (PMC9861397; doi:10.3390/life13010076)
Supplement: Supplementary file 1 [file life-13-00076-s001.zip › life-1989777-supplementary/Table S4. Number of differential genes within two steps of the DNA methylation sites of the centrality for Top100 to Top500.xlsx]

## Sheet: Top 100
Number of DNA methylation sites with differentially expressed genes in the vicinity of the top 100 centrality rankings
	Degree centrality			Betweenness centrality
	Single networks	Bilayer networks	chi-square test P Value	Single networks	Bilayer networks	chi-square test P Value
LUSC	55	100	2.53661e-14	60	100	1.53746e-12
BRCA	51	100	7.87706e-16	51	100	7.87706e-16
UCEC	70	100	2.83487e-09	63	100	1.60735e-11
KIRC	63	100	1.60735e-11	59	100	6.90074e-13
BLCA	54	100	1.0824e-14	54	100	1.0824e-14

## Sheet: Top 200
中心性排名前200的DNA甲基化位点中可在两步内到达差异基因的位点数量
Number of DNA methylation sites with differentially expressed genes in the vicinity of the top 200 centrality rankings
	Degree centrality			Betweenness centrality
	Single networks	Bilayer networks	chi-square test P Value	Single networks	Bilayer networks	chi-square test P Value
LUSC	115	200	2.77528e-25	113	200	5.39775e-26
BRCA	105	200	6.25705e-29	109	200	1.91846e-27
UCEC	122	200	7.31248e-23	132	200	1.41156e-19
KIRC	125	200	7.41953e-22	117	200	1.39834e-24
BLCA	113	200	5.39775e-26	110	200	4.45357e-27

## Sheet: Top 300
Number of DNA methylation sites with differentially expressed genes in the vicinity of the top 300 centrality rankings
	Degree centrality			Betweenness centrality
	Single networks	Bilayer networks	chi-square test P Value	Single networks	Bilayer networks	chi-square test P Value
LUSC	171	300	1.28058e-37	170	300	5.65147e-38
BRCA	166	300	2.07078e-39	171	300	1.28058e-37
UCEC	198	300	1.47282e-28	189	300	1.80747e-31
KIRC	186	300	1.8333e-32	168	300	1.08937e-38
BLCA	177	300	1.61452e-35	161	300	3.0655e-41

## Sheet: Top 400
Number of DNA methylation sites with differentially expressed genes in the vicinity of the top 400 centrality rankings
	Degree centrality			Betweenness centrality
	Single networks	Bilayer networks	chi-square test P Value	Single networks	Bilayer networks	chi-square test P Value
LUSC	233	400	8.07132e-48	231	400	1.61372e-48
BRCA	214	400	1.21155e-54	232	400	3.61354e-48
UCEC	261	390	1.46076e-33	250	400	4.76171e-42
KIRC	250	400	4.76171e-42	222	400	1.01567e-51
BLCA	232	400	3.61354e-48	219	400	8.30322e-53

## Sheet: Top 500
Number of DNA methylation sites with differentially expressed genes in the vicinity of the top 500 centrality rankings
	Degree centrality			Betweenness centrality
	Single networks	Bilayer networks	chi-square test P Value	Single networks	Bilayer networks	chi-square test P Value
LUSC	298	500	5.38853e-57	286	500	3.64209e-61
BRCA	273	500	7.92248e-66	289	500	4.1273e-60
UCEC	323	473	1.48313e-36	299	500	1.18407e-56
KIRC	310	500	6.01452e-53	281	500	6.11377e-63
BLCA	284	500	7.14543e-62	274	500	1.83245e-65
