# Supplementary material for: Identifying Tumor-Associated Genes from Bilayer Networks of DNA Methylation Sites and RNAs
Source: Life (Basel). 2022 Dec 27;13(1):76. doi: 10.3390/life13010076 (PMC9861397; doi:10.3390/life13010076)
Supplement: Supplementary file 1 [file life-13-00076-s001.zip › life-1989777-supplementary/Table S5. KEGG enrichment results of hub genes from Top400 to Top500.xlsx]

## Sheet: Sheet1
KEGG enrichment results for the top 100 genes of betweenness centrality
	pathway	Count	Rich Factor	PValue
LUSC	Endocrine resistance	5	7.24638	0.000614
	Breast cancer	5	7.24638	0.00276078
	ErbB signaling pathway	4	5.7971	0.00475695
	Colorectal cancer	4	5.7971	0.00491539
	Choline metabolism in cancer	4	5.7971	0.00706885
	Human cytomegalovirus infection	5	7.24638	0.0123216
	Endocytosis	5	7.24638	0.0177785
	Parkinson disease	5	7.24638	0.0215231
	Gastric cancer	4	5.7971	0.0218452
	Endometrial cancer	3	4.34783	0.0227881
	mTOR signaling pathway	4	5.7971	0.0246202
	Hepatitis C	4	5.7971	0.0250316
	JAK-STAT signaling pathway	4	5.7971	0.0271449
	Hepatocellular carcinoma	4	5.7971	0.0298042
	Adherens junction	3	4.34783	0.0331621
	Non-small cell lung cancer	3	4.34783	0.0340246
	p53 signaling pathway	3	4.34783	0.0348958
	Glioma	3	4.34783	0.0366643
	Pancreatic cancer	3	4.34783	0.0375615
	EGFR tyrosine kinase inhibitor resistance	3	4.34783	0.0403034
	Human papillomavirus infection	5	7.24638	0.043153
	Gap junction	3	4.34783	0.0489659
	Proteoglycans in cancer	4	5.7971	0.0491432
BRCA	Proteoglycans in cancer	4	4.65116	0.0323061
	Alzheimer disease	5	5.81395	0.0405078
UCEC	PI3K-Akt signaling pathway	10	12.8205	0.000131
	p53 signaling pathway	5	6.41026	0.000726
	Epstein-Barr virus infection	6	7.69231	0.00532983
	Apoptosis	5	6.41026	0.00702096
	MicroRNAs in cancer	7	8.97436	0.00746898
	Chronic myeloid leukemia	4	5.12821	0.00885614
	EGFR tyrosine kinase inhibitor resistance	4	5.12821	0.0098459
	Hepatitis C	5	6.41026	0.0115144
	Colorectal cancer	4	5.12821	0.0123983
	Viral carcinogenesis	5	6.41026	0.0273583
	Sphingolipid signaling pathway	4	5.12821	0.0291753
	Cell cycle	4	5.12821	0.0337538
	FoxO signaling pathway	4	5.12821	0.037241
	Endometrial cancer	3	3.84615	0.0421292
KIRC	Adherens junction	5	7.35294	0.00038
	Proteoglycans in cancer	7	10.2941	0.000441
	Fluid shear stress and atherosclerosis	6	8.82353	0.000545
	Thyroid hormone signaling pathway	5	7.35294	0.00278881
	MAPK signaling pathway	7	10.2941	0.00284572
	Relaxin signaling pathway	5	7.35294	0.00351386
	Pancreatic cancer	4	5.88235	0.00599832
	EGFR tyrosine kinase inhibitor resistance	4	5.88235	0.00667943
	Hepatocellular carcinoma	5	7.35294	0.00891228
	GnRH signaling pathway	4	5.88235	0.0104556
	Endocrine resistance	4	5.88235	0.0120504
	Kaposi sarcoma-associated herpesvirus infection	5	7.35294	0.014539
	Focal adhesion	5	7.35294	0.0163666
	MicroRNAs in cancer	6	8.82353	0.0169811
	Bladder cancer	3	4.41176	0.0170465
	Chemical carcinogenesis - receptor activation	5	7.35294	0.0195213
	Human T-cell leukemia virus 1 infection	5	7.35294	0.0226975
	Human cytomegalovirus infection	5	7.35294	0.0237088
	Vibrio cholerae infection	3	4.41176	0.0247717
	Pyrimidine metabolism	3	4.41176	0.0326177
	Viral myocarditis	3	4.41176	0.0347135
	Biosynthesis of cofactors	4	5.88235	0.038571
	Oxytocin signaling pathway	4	5.88235	0.0392065
	Cellular senescence	4	5.88235	0.0404935
	Tight junction	4	5.88235	0.0493782
BLCA	Bladder cancer	4	8.33333	0.000393
	Adherens junction	4	8.33333	0.00196399
	EGFR tyrosine kinase inhibitor resistance	3	6.25	0.0317672
	Proteoglycans in cancer	4	8.33333	0.0353849
	ErbB signaling pathway	3	6.25	0.0363317
	Endocrine resistance	3	6.25	0.0470246

## Sheet: Sheet2
KEGG enrichment results for the top 100 genes of degree centrality
	pathway	Count	Rich Factor	PValue
LUSC	Cellular senescence	7	11.1111	3.21e-05
	Proteoglycans in cancer	7	11.1111	0.000147
	Human cytomegalovirus infection	7	11.1111	0.000245
	Hippo signaling pathway	6	9.52381	0.000381
	Bladder cancer	4	6.34921	0.000579
	Cell cycle	5	7.93651	0.00157089
	PI3K-Akt signaling pathway	7	11.1111	0.00262348
	p53 signaling pathway	4	6.34921	0.00309575
	Chronic myeloid leukemia	4	6.34921	0.00347042
	Hepatitis C	5	7.93651	0.00350088
	MicroRNAs in cancer	6	9.52381	0.00759672
	Epstein-Barr virus infection	5	7.93651	0.00851726
	Thyroid cancer	3	4.7619	0.0096786
	Human papillomavirus infection	6	9.52381	0.0099454
	AMPK signaling pathway	4	6.34921	0.0122901
	Thyroid hormone signaling pathway	4	6.34921	0.0125681
	Oocyte meiosis	4	6.34921	0.0155491
	Endometrial cancer	3	4.7619	0.0227881
	Oxytocin signaling pathway	4	6.34921	0.0238086
	Non-small cell lung cancer	3	4.7619	0.0340246
	Melanoma	3	4.7619	0.0340246
	Glioma	3	4.7619	0.0366643
	Kaposi sarcoma-associated herpesvirus infection	4	6.34921	0.0428719
	Colorectal cancer	3	4.7619	0.046986
	Viral carcinogenesis	4	6.34921	0.0485552
BRCA	Spinocerebellar ataxia	4	6.45161	0.0196124
	Endocrine resistance	3	4.83871	0.059307
UCEC	Protein processing in endoplasmic reticulum	4	10	0.0104039
	Viral carcinogenesis	4	10	0.016726
KIRC	Rap1 signaling pathway	8	9.52381	3e-05
	Melanoma	5	5.95238	0.000266
	EGFR tyrosine kinase inhibitor resistance	5	5.95238	0.00038
	PI3K-Akt signaling pathway	8	9.52381	0.000767
	HIF-1 signaling pathway	5	5.95238	0.00127917
	AMPK signaling pathway	5	5.95238	0.00182482
	Human papillomavirus infection	7	8.33333	0.00296543
	Autophagy - animal	5	5.95238	0.00328184
	Central carbon metabolism in cancer	4	4.7619	0.00352969
	Adherens junction	4	4.7619	0.00367431
	p53 signaling pathway	4	4.7619	0.00397433
	Glioma	4	4.7619	0.0042889
	Pathways in cancer	8	9.52381	0.00760765
	Prostate cancer	4	4.7619	0.0087644
	MicroRNAs in cancer	6	7.14286	0.0110008
	Focal adhesion	5	5.95238	0.0113822
	Proteoglycans in cancer	5	5.95238	0.0121701
	Bladder cancer	3	3.57143	0.0139434
	Human T-cell leukemia virus 1 infection	5	5.95238	0.01591
	Human cytomegalovirus infection	5	5.95238	0.0166375
	FoxO signaling pathway	4	4.7619	0.0196539
	Breast cancer	4	4.7619	0.02654
	Endometrial cancer	3	3.57143	0.0268245
	cGMP-PKG signaling pathway	4	4.7619	0.0367501
	Hepatocellular carcinoma	4	4.7619	0.037307
	Mitophagy - animal	3	3.57143	0.0399187
	Pancreatic cancer	3	3.57143	0.0440268
BLCA	NF-kappa B signaling pathway	3	6.81818	0.031515
	Tuberculosis	3	6.81818	0.0838846

## Sheet: Sheet3
KEGG enrichment results for the top 200 genes of betweenness centrality
	pathway	Count	Rich Factor	PValue
LUSC	Bladder cancer	7	0.0555556	6.06636e-07
	Prostate cancer	9	0.0714286	6.76414e-07
	Endocrine resistance	9	0.0714286	7.32109e-07
	ErbB signaling pathway	8	0.0634921	3.59027e-06
	Breast cancer	9	0.0714286	1.54177e-05
	Non-small cell lung cancer	7	0.0555556	1.74984e-05
	Endometrial cancer	6	0.047619	7.82769e-05
	Gastric cancer	8	0.0634921	0.000138609
	Pancreatic cancer	6	0.047619	0.000283706
	Human cytomegalovirus infection	9	0.0714286	0.000310212
	EGFR tyrosine kinase inhibitor resistance	6	0.047619	0.000340006
	Colorectal cancer	6	0.047619	0.000504097
	Salmonella infection	9	0.0714286	0.000611029
	Endocytosis	9	0.0714286	0.000644167
	Proteoglycans in cancer	8	0.0634921	0.000959896
	Hepatitis C	7	0.0555556	0.00127069
	Parathyroid hormone synthesis, secretion and action	6	0.047619	0.00130347
	Hepatocellular carcinoma	7	0.0555556	0.00179767
	Adherens junction	5	0.0396825	0.00213304
	Pathways in cancer	12	0.0952381	0.00223383
	MicroRNAs in cancer	9	0.0714286	0.00249375
	Glioma	5	0.0396825	0.00260767
	Chronic myeloid leukemia	5	0.0396825	0.00273678
	Epstein-Barr virus infection	7	0.0555556	0.0045022
	Cellular senescence	6	0.047619	0.00691616
	Hepatitis B	6	0.047619	0.00808315
	Alzheimer disease	9	0.0714286	0.00899227
	Acute myeloid leukemia	4	0.031746	0.0148156
	Transcriptional misregulation in cancer	6	0.047619	0.0163441
	Melanoma	4	0.031746	0.017951
	Mitophagy - animal	4	0.031746	0.017951
	FoxO signaling pathway	5	0.0396825	0.0182538
	PI3K-Akt signaling pathway	8	0.0634921	0.0187363
	Estrogen signaling pathway	5	0.0396825	0.0216544
	Chemical carcinogenesis - receptor activation	6	0.047619	0.0235044
	MAPK signaling pathway	7	0.0555556	0.0253525
	Gap junction	4	0.031746	0.0302911
	Cushing syndrome	5	0.0396825	0.031451
	Thyroid cancer	3	0.0238095	0.0328861
	GnRH signaling pathway	4	0.031746	0.0348675
	JAK-STAT signaling pathway	5	0.0396825	0.0361348
	Choline metabolism in cancer	4	0.031746	0.0397826
	Tight junction	5	0.0396825	0.0412037
BRCA	MicroRNAs in cancer	12	0.0821918	3.3159e-05
	Proteoglycans in cancer	9	0.0616438	0.000228307
	Hepatitis B	8	0.0547945	0.000311842
	ErbB signaling pathway	6	0.0410959	0.000592603
	Colorectal cancer	6	0.0410959	0.000625287
	Prostate cancer	6	0.0410959	0.00108071
	Gastric cancer	7	0.0479452	0.00123882
	Human papillomavirus infection	10	0.0684932	0.00128536
	Human T-cell leukemia virus 1 infection	8	0.0547945	0.00200448
	PI3K-Akt signaling pathway	10	0.0684932	0.00204622
	Hepatocellular carcinoma	7	0.0479452	0.00228513
	Chronic myeloid leukemia	5	0.0342466	0.00324253
	Cell cycle	6	0.0410959	0.00342192
	Bladder cancer	4	0.0273973	0.00433245
	Focal adhesion	7	0.0479452	0.00553024
	Viral carcinogenesis	7	0.0479452	0.00593832
	Small cell lung cancer	5	0.0342466	0.00641338
	Breast cancer	6	0.0410959	0.00657202
	Endocrine resistance	5	0.0342466	0.00799771
	Cellular senescence	6	0.0410959	0.0084018
	Hepatitis C	6	0.0410959	0.00862486
	Human cytomegalovirus infection	7	0.0479452	0.00943783
	JAK-STAT signaling pathway	6	0.0410959	0.00980218
	Parathyroid hormone synthesis, secretion and action	5	0.0342466	0.0104833
	Endometrial cancer	4	0.0273973	0.0113765
	Renal cell carcinoma	4	0.0273973	0.0181428
	Diabetic cardiomyopathy	6	0.0410959	0.0238445
	Estrogen signaling pathway	5	0.0342466	0.0252113
	EGFR tyrosine kinase inhibitor resistance	4	0.0273973	0.0258704
	Pathways in cancer	10	0.0684932	0.0262891
	MAPK signaling pathway	7	0.0479452	0.0310272
	Alzheimer disease	8	0.0547945	0.0347408
	Hippo signaling pathway	5	0.0342466	0.0379305
UCEC	Pathways of neurodegeneration - multiple diseases	15	0.11811	0.00012318
	Apoptosis	8	0.0629921	0.000279479
	MAPK signaling pathway	11	0.0866142	0.000410222
	Epstein-Barr virus infection	9	0.0708661	0.000599364
	Colorectal cancer	6	0.0472441	0.0012627
	Amyotrophic lateral sclerosis	11	0.0866142	0.00210369
	Endometrial cancer	5	0.0393701	0.00211825
	Melanoma	5	0.0393701	0.00465076
	p53 signaling pathway	5	0.0393701	0.00488564
	MicroRNAs in cancer	9	0.0708661	0.0085774
	Breast cancer	6	0.0472441	0.012419
	Gastric cancer	6	0.0472441	0.0131083
	Human immunodeficiency virus 1 infection	7	0.0551181	0.0147303
	Cellular senescence	6	0.0472441	0.0157244
	Pathways in cancer	11	0.0866142	0.0268977
	Alzheimer disease	9	0.0708661	0.0277515
	Adherens junction	4	0.0314961	0.0292413
	Chronic myeloid leukemia	4	0.0314961	0.0347914
	Transcriptional misregulation in cancer	6	0.0472441	0.035348
	EGFR tyrosine kinase inhibitor resistance	4	0.0314961	0.0383652
	Parkinson disease	7	0.0551181	0.0392336
	Viral carcinogenesis	6	0.0472441	0.0432212
	Autophagy - animal	5	0.0393701	0.043943
	Thyroid cancer	3	0.023622	0.0473683
	PI3K-Akt signaling pathway	8	0.0629921	0.0489441
KIRC	Proteoglycans in cancer	13	0.0915493	3.48162e-07
	Thyroid hormone signaling pathway	8	0.056338	0.000124563
	Chemical carcinogenesis - receptor activation	10	0.0704225	0.000143802
	Relaxin signaling pathway	8	0.056338	0.00018582
	Human cytomegalovirus infection	10	0.0704225	0.000225221
	Apelin signaling pathway	8	0.056338	0.000294525
	Adherens junction	6	0.0422535	0.000495977
	Bladder cancer	5	0.0352113	0.000542992
	Oxytocin signaling pathway	8	0.056338	0.000548242
	MicroRNAs in cancer	11	0.0774648	0.000559908
	Human T-cell leukemia virus 1 infection	9	0.0633803	0.00101883
	Fluid shear stress and atherosclerosis	7	0.0492958	0.00180762
	Endocrine resistance	6	0.0422535	0.00212903
	Cellular senescence	7	0.0492958	0.00322834
	Hepatocellular carcinoma	7	0.0492958	0.00464577
	Thyroid cancer	4	0.028169	0.00481237
	Pancreatic cancer	5	0.0352113	0.00538245
	MAPK signaling pathway	9	0.0633803	0.00582329
	Platelet activation	6	0.0422535	0.00585531
	EGFR tyrosine kinase inhibitor resistance	5	0.0352113	0.00617284
	ErbB signaling pathway	5	0.0352113	0.00797783
	Kaposi sarcoma-associated herpesvirus infection	7	0.0492958	0.00922499
	Pathways in cancer	12	0.084507	0.00968943
	Focal adhesion	7	0.0492958	0.0108741
	GnRH signaling pathway	5	0.0352113	0.0108811
	Vibrio cholerae infection	4	0.028169	0.0111357
	TGF-beta signaling pathway	5	0.0352113	0.011286
	Human papillomavirus infection	9	0.0633803	0.0115458
	Viral carcinogenesis	7	0.0492958	0.0116413
	Parathyroid hormone synthesis, secretion and action	5	0.0352113	0.0169162
	Thermogenesis	7	0.0492958	0.0207374
	Chronic myeloid leukemia	4	0.028169	0.0336556
	Gastric acid secretion	4	0.028169	0.0336556
	Bacterial invasion of epithelial cells	4	0.028169	0.0347914
	Insulin signaling pathway	5	0.0352113	0.0386148
	Estrogen signaling pathway	5	0.0352113	0.0394953
	Autophagy - animal	5	0.0352113	0.0422057
	Rap1 signaling pathway	6	0.0422535	0.0457336
	Colorectal cancer	4	0.028169	0.0458949
	PI3K-Akt signaling pathway	8	0.056338	0.0461327
	Breast cancer	5	0.0352113	0.0479368
	Gap junction	4	0.028169	0.0485744
	Gastric cancer	5	0.0352113	0.049939
	Longevity regulating pathway	4	0.028169	0.0499424
	GABAergic synapse	4	0.028169	0.0499424
BLCA	Adherens junction	5	0.060241	0.000967838
	Proteoglycans in cancer	7	0.0843373	0.00164405
	Bladder cancer	4	0.0481928	0.00207713
	Gastric cancer	5	0.060241	0.013752
	Pathways in cancer	9	0.108434	0.0163083
	Endocytosis	6	0.0722892	0.0196885
	IL-17 signaling pathway	4	0.0481928	0.0207242
	Endocrine resistance	4	0.0481928	0.0231108
	AGE-RAGE signaling pathway in diabetic complications	4	0.0481928	0.0243581
	Th17 cell differentiation	4	0.0481928	0.029707
	Relaxin signaling pathway	4	0.0481928	0.0464539

## Sheet: Sheet4
KEGG enrichment results for the top 200 genes of degree centrality
	pathway	Count	Rich Factor	PValue
LUSC	Cellular senescence	7	0.0603448	0.00133557
	Chronic myeloid leukemia	5	0.0431034	0.00289886
	Kaposi sarcoma-associated herpesvirus infection	7	0.0603448	0.00399734
	Viral carcinogenesis	7	0.0603448	0.00510574
	Proteoglycans in cancer	7	0.0603448	0.00522786
	Prostate cancer	5	0.0431034	0.00692712
	Hepatitis C	6	0.0517241	0.00758675
	MicroRNAs in cancer	8	0.0689655	0.01039
	Shigellosis	7	0.0603448	0.0125596
	Salmonella infection	7	0.0603448	0.0130302
	Human papillomavirus infection	8	0.0689655	0.0145224
	Thyroid hormone signaling pathway	5	0.0431034	0.0147768
	Melanoma	4	0.0344828	0.0187169
	FoxO signaling pathway	5	0.0431034	0.0192348
	p53 signaling pathway	4	0.0344828	0.0194117
	Epstein-Barr virus infection	6	0.0517241	0.020764
	Glioma	4	0.0344828	0.0208441
	Pancreatic cancer	4	0.0344828	0.0215816
	Apoptosis	5	0.0431034	0.0217454
	Ubiquitin mediated proteolysis	5	0.0431034	0.0250128
	Human T-cell leukemia virus 1 infection	6	0.0517241	0.029705
	Alzheimer disease	8	0.0689655	0.0299928
	Human cytomegalovirus infection	6	0.0517241	0.0312274
	Hippo signaling pathway	5	0.0431034	0.0344277
	Small cell lung cancer	4	0.0344828	0.0353106
	Hepatitis B	5	0.0431034	0.0379684
	Bladder cancer	3	0.0258621	0.0408573
	Endocrine resistance	4	0.0344828	0.041386
	Tight junction	5	0.0431034	0.0432669
	C-type lectin receptor signaling pathway	4	0.0344828	0.0479552
BRCA	Mitophagy - animal	6	0.047619	0.000274053
	Pathways of neurodegeneration - multiple diseases	13	0.103175	0.000372134
	Amyotrophic lateral sclerosis	10	0.0793651	0.00247364
	Alzheimer disease	10	0.0793651	0.00354165
	Shigellosis	8	0.0634921	0.00364603
	Spinocerebellar ataxia	6	0.047619	0.00585692
	TGF-beta signaling pathway	4	0.031746	0.0402838
KIRC	EGFR tyrosine kinase inhibitor resistance	9	0.054878	8.92565e-07
	Focal adhesion	11	0.0670732	2.42253e-05
	Rap1 signaling pathway	11	0.0670732	3.53122e-05
	Human cytomegalovirus infection	11	0.0670732	6.34558e-05
	Adherens junction	7	0.0426829	6.35334e-05
	Shigellosis	11	0.0670732	0.00013805
	Prostate cancer	7	0.0426829	0.000358165
	Autophagy - animal	8	0.0487805	0.000441016
	PI3K-Akt signaling pathway	12	0.0731707	0.000626126
	Insulin resistance	7	0.0426829	0.000636831
	Bladder cancer	5	0.0304878	0.000659741
	Melanoma	6	0.0365854	0.000670016
	Proteoglycans in cancer	9	0.054878	0.000853495
	Bacterial invasion of epithelial cells	6	0.0365854	0.000910744
	AMPK signaling pathway	7	0.0426829	0.00110767
	Human papillomavirus infection	11	0.0670732	0.00139073
	ErbB signaling pathway	6	0.0365854	0.00142258
	Human T-cell leukemia virus 1 infection	9	0.054878	0.0014273
	Endometrial cancer	5	0.0304878	0.00243684
	VEGF signaling pathway	5	0.0304878	0.00259481
	Endocrine resistance	6	0.0365854	0.00266792
	Kaposi sarcoma-associated herpesvirus infection	8	0.0487805	0.00283536
	Viral carcinogenesis	8	0.0487805	0.00374845
	HIF-1 signaling pathway	6	0.0365854	0.00422193
	TNF signaling pathway	6	0.0365854	0.00473899
	Central carbon metabolism in cancer	5	0.0304878	0.00481978
	Hepatitis B	7	0.0426829	0.00501043
	Hepatocellular carcinoma	7	0.0426829	0.00597062
	Growth hormone synthesis, secretion and action	6	0.0365854	0.00611839
	Glioma	5	0.0304878	0.00615811
	Thyroid hormone signaling pathway	6	0.0365854	0.00655951
	Relaxin signaling pathway	6	0.0365854	0.00854855
	Insulin secretion	5	0.0304878	0.00992328
	Yersinia infection	6	0.0365854	0.0109223
	Longevity regulating pathway	5	0.0304878	0.0111612
	Signaling pathways regulating pluripotency of stem cells	6	0.0365854	0.0129746
	Breast cancer	6	0.0365854	0.0144794
	Cushing syndrome	6	0.0365854	0.0178329
	mTOR signaling pathway	6	0.0365854	0.0182854
	Lipid and atherosclerosis	7	0.0426829	0.0186456
	T cell receptor signaling pathway	5	0.0304878	0.0188336
	Glucagon signaling pathway	5	0.0304878	0.0206796
	cGMP-PKG signaling pathway	6	0.0365854	0.0237707
	Cholinergic synapse	5	0.0304878	0.024697
	MAPK signaling pathway	8	0.0487805	0.0248211
	Renal cell carcinoma	4	0.0243902	0.029972
	Prolactin signaling pathway	4	0.0243902	0.0310982
	MicroRNAs in cancer	8	0.0487805	0.0318985
	Mitophagy - animal	4	0.0243902	0.0334169
	p53 signaling pathway	4	0.0243902	0.0346092
	Salmonella infection	7	0.0426829	0.0350344
	Pancreatic cancer	4	0.0243902	0.0383173
	FoxO signaling pathway	5	0.0304878	0.0394327
	Dopaminergic synapse	5	0.0304878	0.0403714
	Apoptosis	5	0.0304878	0.0442539
	Estrogen signaling pathway	5	0.0304878	0.0462715
	Fluid shear stress and atherosclerosis	5	0.0304878	0.0472994
	Measles	5	0.0304878	0.0472994
BLCA	Biosynthesis of amino acids	3	0.046875	0.0326707
	NF-kappa B signaling pathway	3	0.046875	0.0589389
	Carbon metabolism	3	0.046875	0.0703168

## Sheet: Sheet5
KEGG enrichment results for the top 300 genes of betweenness centrality
	pathway	Count	Rich Factor	PValue
LUSC	Bladder cancer	8	0.0446927	3.2709e-07
	Prostate cancer	10	0.0558659	1.38063e-06
	Endocrine resistance	10	0.0558659	1.50613e-06
	Pancreatic cancer	8	0.0446927	2.30063e-05
	Chronic myeloid leukemia	8	0.0446927	2.30063e-05
	Breast cancer	10	0.0558659	4.169e-05
	Human cytomegalovirus infection	12	0.0670391	4.59717e-05
	Colorectal cancer	8	0.0446927	5.15527e-05
	Hepatitis C	10	0.0558659	6.97912e-05
	Pathways in cancer	18	0.100559	8.76031e-05
	Hepatocellular carcinoma	10	0.0558659	0.000117676
	Endocytosis	12	0.0670391	0.000123224
	Adherens junction	7	0.0391061	0.000147458
	Melanoma	7	0.0391061	0.000159401
	Non-small cell lung cancer	7	0.0391061	0.000159401
	Glioma	7	0.0391061	0.000199884
	Gastric cancer	9	0.0502793	0.000282035
	Endometrial cancer	6	0.0335196	0.000492072
	Salmonella infection	11	0.0614525	0.000511556
	Proteoglycans in cancer	10	0.0558659	0.000520246
	FoxO signaling pathway	8	0.0446927	0.000706971
	Acute myeloid leukemia	6	0.0335196	0.000956878
	EGFR tyrosine kinase inhibitor resistance	6	0.0335196	0.00200609
	Epstein-Barr virus infection	9	0.0502793	0.00207131
	AMPK signaling pathway	7	0.0391061	0.00240723
	MicroRNAs in cancer	11	0.0614525	0.0026846
	ErbB signaling pathway	6	0.0335196	0.00276765
	TGF-beta signaling pathway	6	0.0335196	0.00427495
	NOD-like receptor signaling pathway	8	0.0446927	0.0049136
	PI3K-Akt signaling pathway	11	0.0614525	0.00683857
	Shigellosis	9	0.0502793	0.00700711
	Parathyroid hormone synthesis, secretion and action	6	0.0335196	0.00709475
	Thyroid cancer	4	0.0223464	0.00842681
	mTOR signaling pathway	7	0.0391061	0.00864033
	Hepatitis B	7	0.0391061	0.0103026
	Tight junction	7	0.0391061	0.0125164
	Human papillomavirus infection	10	0.0558659	0.0128747
	Small cell lung cancer	5	0.027933	0.0206638
	Apelin signaling pathway	6	0.0335196	0.0210307
	Autophagy - animal	6	0.0335196	0.0222171
	Kaposi sarcoma-associated herpesvirus infection	7	0.0391061	0.023145
	Focal adhesion	7	0.0391061	0.0269631
	Viral carcinogenesis	7	0.0391061	0.0287207
	Long-term depression	4	0.0223464	0.0307829
	Cushing syndrome	6	0.0335196	0.031748
	Rap1 signaling pathway	7	0.0391061	0.03246
	Cellular senescence	6	0.0335196	0.0325132
	Hippo signaling pathway	6	0.0335196	0.0332898
	Chemical carcinogenesis - receptor activation	7	0.0391061	0.033774
	JAK-STAT signaling pathway	6	0.0335196	0.0373469
	Human T-cell leukemia virus 1 infection	7	0.0391061	0.0408621
	Wnt signaling pathway	6	0.0335196	0.0444484
	Prolactin signaling pathway	4	0.0223464	0.0454296
	Sphingolipid signaling pathway	5	0.027933	0.0466875
	Mitophagy - animal	4	0.0223464	0.0487076
BRCA	Colorectal cancer	11	0.0531401	8.7676e-08
	Proteoglycans in cancer	15	0.0724638	1.92741e-07
	Prostate cancer	11	0.0531401	2.78279e-07
	Cellular senescence	13	0.0628019	4.31382e-07
	Endometrial cancer	9	0.0434783	4.80853e-07
	MicroRNAs in cancer	17	0.0821256	1.10136e-06
	Breast cancer	12	0.057971	1.77469e-06
	Endocrine resistance	10	0.0483092	3.0215e-06
	Human T-cell leukemia virus 1 infection	14	0.0676329	3.11049e-06
	Hepatitis C	12	0.057971	3.38816e-06
	Human cytomegalovirus infection	14	0.0676329	3.60941e-06
	Chronic myeloid leukemia	9	0.0434783	3.93811e-06
	Pancreatic cancer	9	0.0434783	3.93811e-06
	Pathways in cancer	21	0.101449	6.09708e-06
	Focal adhesion	13	0.0628019	6.29675e-06
	Hepatocellular carcinoma	12	0.057971	6.53149e-06
	Bladder cancer	7	0.0338164	9.83274e-06
	Human papillomavirus infection	16	0.0772947	1.21136e-05
	Gastric cancer	11	0.0531401	1.41907e-05
	Small cell lung cancer	9	0.0434783	1.65194e-05
	Renal cell carcinoma	8	0.0386473	2.08477e-05
	PI3K-Akt signaling pathway	16	0.0772947	2.68222e-05
	Hepatitis B	11	0.0531401	2.94111e-05
	p53 signaling pathway	8	0.0386473	3.02372e-05
	Glioma	8	0.0386473	3.60975e-05
	T cell receptor signaling pathway	9	0.0434783	4.04611e-05
	Viral carcinogenesis	12	0.057971	4.06087e-05
	Thyroid cancer	6	0.0289855	8.39087e-05
	Cell cycle	9	0.0434783	0.000157763
	Epstein-Barr virus infection	11	0.0531401	0.000187909
	AGE-RAGE signaling pathway in diabetic complications	8	0.0386473	0.000226224
	Melanoma	7	0.0338164	0.000250725
	Non-small cell lung cancer	7	0.0338164	0.000250725
	B cell receptor signaling pathway	7	0.0338164	0.000508677
	ErbB signaling pathway	7	0.0338164	0.000616662
	Kaposi sarcoma-associated herpesvirus infection	10	0.0483092	0.000640523
	Sphingolipid signaling pathway	8	0.0386473	0.000653806
	JAK-STAT signaling pathway	9	0.0434783	0.000860556
	Diabetic cardiomyopathy	10	0.0483092	0.000886421
	Fc epsilon RI signaling pathway	6	0.0289855	0.00148217
	Estrogen signaling pathway	8	0.0386473	0.00156231
	Insulin resistance	7	0.0338164	0.00214734
	Alzheimer disease	13	0.0628019	0.00268307
	EGFR tyrosine kinase inhibitor resistance	6	0.0289855	0.00287938
	mTOR signaling pathway	8	0.0386473	0.00313282
	Hippo signaling pathway	8	0.0386473	0.00324633
	MAPK signaling pathway	11	0.0531401	0.00336271
	Shigellosis	10	0.0483092	0.00342035
	Neurotrophin signaling pathway	7	0.0338164	0.00349229
	Thyroid hormone signaling pathway	7	0.0338164	0.00379215
	Chemical carcinogenesis - receptor activation	9	0.0434783	0.00465477
	Wnt signaling pathway	8	0.0386473	0.00502669
	Lipid and atherosclerosis	9	0.0434783	0.00506277
	FoxO signaling pathway	7	0.0338164	0.00558639
	Prion disease	10	0.0483092	0.00655744
	Yersinia infection	7	0.0338164	0.00692406
	Choline metabolism in cancer	6	0.0289855	0.00721706
	Measles	7	0.0338164	0.00741766
	Acute myeloid leukemia	5	0.0241546	0.00935411
	Chemokine signaling pathway	8	0.0386473	0.00959647
	Central carbon metabolism in cancer	5	0.0241546	0.0108799
	Prolactin signaling pathway	5	0.0241546	0.0108799
	Mitophagy - animal	5	0.0241546	0.0119814
	Amyotrophic lateral sclerosis	11	0.0531401	0.0143681
	Protein processing in endoplasmic reticulum	7	0.0338164	0.0191683
	Natural killer cell mediated cytotoxicity	6	0.0289855	0.0198183
	Chemical carcinogenesis - reactive oxygen species	8	0.0386473	0.0204126
	Longevity regulating pathway	5	0.0241546	0.02427
	Axon guidance	7	0.0338164	0.0251564
	Ras signaling pathway	8	0.0386473	0.0262829
	Apoptosis	6	0.0289855	0.026539
	Fluid shear stress and atherosclerosis	6	0.0289855	0.0288075
	TGF-beta signaling pathway	5	0.0241546	0.0289383
	Signaling pathways regulating pluripotency of stem cells	6	0.0289855	0.0320189
	Pathways of neurodegeneration - multiple diseases	12	0.057971	0.0328595
	Salmonella infection	8	0.0386473	0.0344852
	Notch signaling pathway	4	0.0193237	0.0363666
	VEGF signaling pathway	4	0.0193237	0.0363666
	Parathyroid hormone synthesis, secretion and action	5	0.0241546	0.0421911
	Non-alcoholic fatty liver disease	6	0.0289855	0.0429644
	Cushing syndrome	6	0.0289855	0.0429644
	Parkinson disease	8	0.0386473	0.0465485
	Human immunodeficiency virus 1 infection	7	0.0338164	0.0474788
UCEC	MAPK signaling pathway	14	0.0804598	0.000126423
	Apoptosis	9	0.0517241	0.000421974
	Amyotrophic lateral sclerosis	14	0.0804598	0.00098835
	Pathways of neurodegeneration - multiple diseases	16	0.091954	0.00143272
	Melanoma	6	0.0344828	0.00256761
	Epstein-Barr virus infection	9	0.0517241	0.00522802
	Transcriptional misregulation in cancer	8	0.045977	0.0139327
	p53 signaling pathway	5	0.0287356	0.0157335
	Cellular senescence	7	0.0402299	0.0171989
	Viral carcinogenesis	8	0.045977	0.0183723
	Parkinson disease	9	0.0517241	0.0245059
	Protein processing in endoplasmic reticulum	7	0.0402299	0.0257089
	Colorectal cancer	5	0.0287356	0.0269646
	Alzheimer disease	11	0.0632184	0.0304694
	Endometrial cancer	4	0.0229885	0.0412105
	Notch signaling pathway	4	0.0229885	0.0430126
	PI3K-Akt signaling pathway	10	0.0574713	0.0445827
	Breast cancer	6	0.0344828	0.0452113
	Salmonella infection	8	0.045977	0.0468654
	Gastric cancer	6	0.0344828	0.0474401
KIRC	Proteoglycans in cancer	19	0.0917874	1.69722e-10
	Pathways in cancer	25	0.120773	8.93504e-08
	Human T-cell leukemia virus 1 infection	15	0.0724638	1.32129e-06
	Adherens junction	9	0.0434783	4.15884e-06
	Cellular senescence	12	0.057971	6.73843e-06
	EGFR tyrosine kinase inhibitor resistance	9	0.0434783	9.33529e-06
	Breast cancer	11	0.0531401	2.47259e-05
	MAPK signaling pathway	15	0.0724638	3.36549e-05
	TGF-beta signaling pathway	9	0.0434783	3.3751e-05
	Melanoma	8	0.0386473	4.5237e-05
	Endocrine resistance	9	0.0434783	4.56532e-05
	MicroRNAs in cancer	15	0.0724638	6.01356e-05
	Chronic myeloid leukemia	8	0.0386473	6.42568e-05
	Focal adhesion	12	0.057971	7.20294e-05
	Hepatocellular carcinoma	11	0.0531401	7.74461e-05
	Fluid shear stress and atherosclerosis	10	0.0483092	9.41881e-05
	Chemical carcinogenesis - receptor activation	12	0.057971	0.000116211
	ErbB signaling pathway	8	0.0386473	0.000131465
	Bladder cancer	6	0.0289855	0.000198647
	Thyroid hormone signaling pathway	9	0.0434783	0.000202546
	Relaxin signaling pathway	9	0.0434783	0.000314179
	Viral carcinogenesis	11	0.0531401	0.000379958
	Human papillomavirus infection	14	0.0676329	0.000442965
	Pancreatic cancer	7	0.0338164	0.000507944
	PI3K-Akt signaling pathway	14	0.0676329	0.000833839
	Colorectal cancer	7	0.0338164	0.000980787
	Kaposi sarcoma-associated herpesvirus infection	10	0.0483092	0.00111103
	Hepatitis B	9	0.0434783	0.00141527
	Cell cycle	8	0.0386473	0.0014374
	FoxO signaling pathway	8	0.0386473	0.0017993
	Wnt signaling pathway	9	0.0434783	0.00192222
	Rap1 signaling pathway	10	0.0483092	0.00192764
	AGE-RAGE signaling pathway in diabetic complications	7	0.0338164	0.00213921
	Apelin signaling pathway	8	0.0386473	0.00252149
	Autophagy - animal	8	0.0386473	0.0027328
	Signaling pathways regulating pluripotency of stem cells	8	0.0386473	0.00295747
	Human cytomegalovirus infection	10	0.0483092	0.00307526
	Gastric cancer	8	0.0386473	0.00371721
	Ras signaling pathway	10	0.0483092	0.00410189
	Oxytocin signaling pathway	8	0.0386473	0.00445695
	AMPK signaling pathway	7	0.0338164	0.00529028
	Longevity regulating pathway	6	0.0289855	0.00663291
	Endometrial cancer	5	0.0241546	0.00736152
	GnRH signaling pathway	6	0.0289855	0.00796435
	Longevity regulating pathway - multiple species	5	0.0241546	0.00929419
	Progesterone-mediated oocyte maturation	6	0.0289855	0.0116182
	Acute myeloid leukemia	5	0.0241546	0.0121397
	Thermogenesis	9	0.0434783	0.0122773
	Thyroid cancer	4	0.0193237	0.0129741
	Central carbon metabolism in cancer	5	0.0241546	0.0140881
	Inositol phosphate metabolism	5	0.0241546	0.0162247
	p53 signaling pathway	5	0.0241546	0.0162247
	Glioma	5	0.0241546	0.0177562
	Epstein-Barr virus infection	8	0.0386473	0.0183211
	Hippo signaling pathway	7	0.0338164	0.0184376
	Bacterial invasion of epithelial cells	5	0.0241546	0.0193752
	Lipid and atherosclerosis	8	0.0386473	0.0248103
	Platelet activation	6	0.0289855	0.0249817
	Protein processing in endoplasmic reticulum	7	0.0338164	0.0267507
	Chemical carcinogenesis - reactive oxygen species	8	0.0386473	0.0295091
	PD-L1 expression and PD-1 checkpoint pathway in cancer	5	0.0241546	0.0309867
	Small cell lung cancer	5	0.0241546	0.0344112
	Insulin signaling pathway	6	0.0289855	0.036234
	Yersinia infection	6	0.0289855	0.036234
	Estrogen signaling pathway	6	0.0289855	0.0372102
	Prostate cancer	5	0.0241546	0.0405908
	Phosphatidylinositol signaling system	5	0.0241546	0.0405908
	Calcium signaling pathway	8	0.0386473	0.0414184
	Choline metabolism in cancer	5	0.0241546	0.0418978
	VEGF signaling pathway	4	0.0193237	0.0440087
	Viral myocarditis	4	0.0193237	0.0458886
	Salmonella infection	8	0.0386473	0.0488385
BLCA	Proteoglycans in cancer	10	0.0793651	7.2542e-05
	Gastric cancer	8	0.0634921	0.000321825
	Adherens junction	6	0.047619	0.000385857
	FoxO signaling pathway	7	0.0555556	0.00100447
	Hippo signaling pathway	7	0.0555556	0.00253586
	Pancreatic cancer	5	0.0396825	0.00443836
	Bladder cancer	4	0.031746	0.00553028
	ErbB signaling pathway	5	0.0396825	0.00660097
	Colorectal cancer	5	0.0396825	0.00687752
	AGE-RAGE signaling pathway in diabetic complications	5	0.0396825	0.0115827
	Cellular senescence	6	0.047619	0.0120099
	Hepatitis B	6	0.047619	0.0139626
	Endometrial cancer	4	0.031746	0.0143902
	Hepatocellular carcinoma	6	0.047619	0.0161197
	Pathways in cancer	11	0.0873016	0.0175345
	Citrate cycle (TCA cycle)	3	0.0238095	0.0285093
	Chronic myeloid leukemia	4	0.031746	0.0293107
	Focal adhesion	6	0.047619	0.031978
	Diabetic cardiomyopathy	6	0.047619	0.0331704
	Thyroid cancer	3	0.0238095	0.0419635

## Sheet: Top 300 degree
KEGG enrichment results for the top 300 genes of degree centrality
	pathway	Count	Rich Factor	PValue
LUSC	Viral carcinogenesis	13	0.0747126	3.83435e-06
	Kaposi sarcoma-associated herpesvirus infection	10	0.0574713	0.000407306
	Cellular senescence	8	0.045977	0.00221348
	Hepatitis C	8	0.045977	0.00229511
	Cell cycle	7	0.0402299	0.00341833
	Gap junction	6	0.0344828	0.00352822
	Renal cell carcinoma	5	0.0287356	0.00838405
	Hepatitis B	7	0.0402299	0.0113746
	Chronic myeloid leukemia	5	0.0287356	0.0117005
	Thyroid hormone signaling pathway	6	0.0344828	0.013274
	Human papillomavirus infection	10	0.0574713	0.014663
	Human T-cell leukemia virus 1 infection	8	0.045977	0.0146924
	Apoptosis	6	0.0344828	0.0209943
	Yersinia infection	6	0.0344828	0.0215944
	Pantothenate and CoA biosynthesis	3	0.0172414	0.0244167
	Salmonella infection	8	0.045977	0.0257868
	Huntington disease	9	0.0517241	0.0258632
	Prostate cancer	5	0.0287356	0.0263001
	Endocytosis	8	0.045977	0.0267883
	Endocrine resistance	5	0.0287356	0.0271816
	T cell receptor signaling pathway	5	0.0287356	0.0328414
	JAK-STAT signaling pathway	6	0.0344828	0.0403623
	Acute myeloid leukemia	4	0.0229885	0.0429477
	Tight junction	6	0.0344828	0.0469715
	Human cytomegalovirus infection	7	0.0402299	0.0470671
	Prolactin signaling pathway	4	0.0229885	0.0478809
	Growth hormone synthesis, secretion and action	5	0.0287356	0.049808
BRCA	Amyotrophic lateral sclerosis	16	0.0930233	2.27089e-05
	Mitophagy - animal	7	0.0406977	0.000200993
	Pathways of neurodegeneration - multiple diseases	16	0.0930233	0.000456868
	Nucleocytoplasmic transport	7	0.0406977	0.00174712
	Parkinson disease	10	0.0581395	0.00425269
	Shigellosis	9	0.0523256	0.00897162
	Huntington disease	10	0.0581395	0.0103574
	Alzheimer disease	11	0.0639535	0.0155486
	Prion disease	9	0.0523256	0.0157246
	Dopaminergic synapse	6	0.0348837	0.0202826
	Yersinia infection	6	0.0348837	0.0233952
	mRNA surveillance pathway	5	0.0290698	0.0281193
	Non-alcoholic fatty liver disease	6	0.0348837	0.0370948
	Hepatitis C	6	0.0348837	0.038867
UCEC	Breast cancer	4	0.043956	0.0371424
	Human papillomavirus infection	5	0.0549451	0.0833037
KIRC	Shigellosis	15	0.0607287	1.44521e-05
	Autophagy - animal	11	0.0445344	3.98139e-05
	Human cytomegalovirus infection	13	0.0526316	0.000110256
	EGFR tyrosine kinase inhibitor resistance	8	0.0323887	0.00015117
	AMPK signaling pathway	9	0.0364372	0.000369846
	Adherens junction	7	0.0283401	0.000587695
	Focal adhesion	11	0.0445344	0.000727068
	Proteoglycans in cancer	11	0.0445344	0.000846684
	Rap1 signaling pathway	11	0.0445344	0.00101856
	Kaposi sarcoma-associated herpesvirus infection	10	0.0404858	0.00217886
	Bladder cancer	5	0.0202429	0.00296503
	Prostate cancer	7	0.0283401	0.00297601
	Endocrine resistance	7	0.0283401	0.00313271
	Yersinia infection	8	0.0323887	0.00398359
	Melanoma	6	0.0242915	0.00404636
	Mitophagy - animal	6	0.0242915	0.00404636
	Fluid shear stress and atherosclerosis	8	0.0323887	0.0043141
	Insulin resistance	7	0.0283401	0.00505858
	Human T-cell leukemia virus 1 infection	10	0.0404858	0.00533385
	Bacterial invasion of epithelial cells	6	0.0242915	0.00539185
	PI3K-Akt signaling pathway	13	0.0526316	0.00574114
	Cushing syndrome	8	0.0323887	0.00775812
	Growth hormone synthesis, secretion and action	7	0.0283401	0.00805492
	Insulin secretion	6	0.0242915	0.0085634
	Thyroid hormone signaling pathway	7	0.0283401	0.00871312
	Human papillomavirus infection	12	0.048583	0.00933598
	Endometrial cancer	5	0.0202429	0.010262
	Viral carcinogenesis	9	0.0364372	0.0102734
	VEGF signaling pathway	5	0.0202429	0.0108858
	Autophagy - other	4	0.0161943	0.011292
	Dopaminergic synapse	7	0.0283401	0.0130387
	Apoptosis	7	0.0283401	0.0149309
	Cortisol synthesis and secretion	5	0.0202429	0.0151437
	Estrogen signaling pathway	7	0.0283401	0.0159453
	Spinocerebellar ataxia	7	0.0283401	0.0186884
	Signaling pathways regulating pluripotency of stem cells	7	0.0283401	0.0186884
	Central carbon metabolism in cancer	5	0.0202429	0.0193974
	Prolactin signaling pathway	5	0.0202429	0.0193974
	Glucagon signaling pathway	6	0.0242915	0.0205225
	Breast cancer	7	0.0283401	0.0211038
	HIF-1 signaling pathway	6	0.0242915	0.0220416
	Glioma	5	0.0202429	0.0243235
	TNF signaling pathway	6	0.0242915	0.0244546
	Cholinergic synapse	6	0.0242915	0.0252953
	Hepatitis B	7	0.0283401	0.0320297
	ErbB signaling pathway	5	0.0202429	0.0362728
	cGMP-PKG signaling pathway	7	0.0283401	0.0363635
	Human immunodeficiency virus 1 infection	8	0.0323887	0.0365764
	Hepatocellular carcinoma	7	0.0283401	0.0372734
	Relaxin signaling pathway	6	0.0242915	0.0413171
	Longevity regulating pathway	5	0.0202429	0.0418519
BLCA	Tuberculosis	5	0.0520833	0.0240165
	Lysosome	4	0.0416667	0.0468032
	Hepatitis B	4	0.0416667	0.0766108
	Biosynthesis of amino acids	3	0.03125	0.077042

## Sheet: Top 400 degree
KEGG enrichment results for the top 400 genes of degree centrality
	pathway	Count	Rich Factor	PValue
LUSC	Viral carcinogenesis	12	0.0612245	5.33761e-05
	Human papillomavirus infection	13	0.0663265	0.000983012
	Kaposi sarcoma-associated herpesvirus infection	9	0.0459184	0.00325305
	Endocytosis	10	0.0510204	0.00462222
	Gap junction	6	0.0306122	0.00519274
	Renal cell carcinoma	5	0.0255102	0.0114436
	Epstein-Barr virus infection	8	0.0408163	0.014472
	Cellular senescence	7	0.0357143	0.0145069
	Hepatitis C	7	0.0357143	0.0149314
	Chronic myeloid leukemia	5	0.0255102	0.0158762
	Hepatitis B	7	0.0357143	0.0171847
	Cell cycle	6	0.0306122	0.0221908
	Human T-cell leukemia virus 1 infection	8	0.0408163	0.0230508
	Prostate cancer	5	0.0255102	0.0350681
	Fc gamma R-mediated phagocytosis	5	0.0255102	0.0350681
	Signaling pathways regulating pluripotency of stem cells	6	0.0306122	0.0356789
	Endocrine resistance	5	0.0255102	0.0362137
	Breast cancer	6	0.0306122	0.0394541
	Huntington disease	9	0.0459184	0.0412057
	T cell receptor signaling pathway	5	0.0255102	0.0435395
BRCA	Amyotrophic lateral sclerosis	17	0.0790698	3.75352e-05
	Nucleocytoplasmic transport	9	0.0418605	0.000117924
	Mitophagy - animal	7	0.0325581	0.000459963
	Alzheimer disease	15	0.0697674	0.000807096
	Pathways of neurodegeneration - multiple diseases	16	0.0744186	0.00226585
	Yersinia infection	8	0.0372093	0.00284885
	Parkinson disease	11	0.0511628	0.0037182
	Huntington disease	11	0.0511628	0.00974402
	Prion disease	10	0.0465116	0.013272
	Non-alcoholic fatty liver disease	7	0.0325581	0.0204395
	Neurotrophin signaling pathway	6	0.027907	0.0245036
	Tight junction	7	0.0325581	0.0296847
	Thermogenesis	8	0.0372093	0.0418695
	Fluid shear stress and atherosclerosis	6	0.027907	0.043528
	mRNA surveillance pathway	5	0.0232558	0.0453463
UCEC	MAPK signaling pathway	6	0.06	0.0241047
	Notch signaling pathway	3	0.03	0.0434538
	Breast cancer	4	0.04	0.0495938
	Cushing syndrome	4	0.04	0.0564358
KIRC	Shigellosis	15	0.0480769	0.000198208
	Autophagy - animal	11	0.0352564	0.000287633
	EGFR tyrosine kinase inhibitor resistance	8	0.025641	0.000641494
	Focal adhesion	12	0.0384615	0.00129342
	Proteoglycans in cancer	12	0.0384615	0.00151589
	AMPK signaling pathway	9	0.0288462	0.00174659
	Adherens junction	7	0.0224359	0.00200541
	Bacterial invasion of epithelial cells	7	0.0224359	0.00303045
	Human cytomegalovirus infection	12	0.0384615	0.00314894
	Yersinia infection	9	0.0288462	0.00398598
	Spinocerebellar ataxia	9	0.0288462	0.00516178
	Rap1 signaling pathway	11	0.0352564	0.00578222
	Bladder cancer	5	0.0160256	0.00687368
	Human papillomavirus infection	14	0.0448718	0.00871883
	Prostate cancer	7	0.0224359	0.00933061
	Endocrine resistance	7	0.0224359	0.0097903
	Kaposi sarcoma-associated herpesvirus infection	10	0.0320513	0.0102237
	Melanoma	6	0.0192308	0.0108171
	Mitophagy - animal	6	0.0192308	0.0108171
	Fluid shear stress and atherosclerosis	8	0.025641	0.0149971
	Insulin resistance	7	0.0224359	0.0153097
	Salmonella infection	11	0.0352564	0.0178089
	TNF signaling pathway	7	0.0224359	0.0180246
	Autophagy - other	4	0.0128205	0.0212032
	Insulin secretion	6	0.0192308	0.0219155
	Endometrial cancer	5	0.0160256	0.0225992
	Human T-cell leukemia virus 1 infection	10	0.0320513	0.0227809
	Growth hormone synthesis, secretion and action	7	0.0224359	0.0235397
	VEGF signaling pathway	5	0.0160256	0.0239016
	Thyroid hormone signaling pathway	7	0.0224359	0.0253027
	Cushing syndrome	8	0.025641	0.0256076
	Cellular senescence	8	0.025641	0.0264052
	PI3K-Akt signaling pathway	13	0.0416667	0.0324402
	Cortisol synthesis and secretion	5	0.0160256	0.0326634
	cGMP-PKG signaling pathway	8	0.025641	0.0363351
	Dopaminergic synapse	7	0.0224359	0.0365769
	Viral carcinogenesis	9	0.0288462	0.036672
	Prolactin signaling pathway	5	0.0160256	0.0412264
	Central carbon metabolism in cancer	5	0.0160256	0.0412264
	Apoptosis	7	0.0224359	0.0413652
	Estrogen signaling pathway	7	0.0224359	0.0439014
	T cell receptor signaling pathway	6	0.0192308	0.0445051
	Endocytosis	10	0.0320513	0.0447383
	Vasopressin-regulated water reabsorption	4	0.0128205	0.0482196
	Glucagon signaling pathway	6	0.0192308	0.0492564
	Ubiquitin mediated proteolysis	7	0.0224359	0.0492617
BLCA	Salmonella infection	8	0.0571429	0.00529417
	Hippo signaling pathway	5	0.0357143	0.045529
	Hepatitis B	5	0.0357143	0.0500751
	Tuberculosis	5	0.0357143	0.0684389
	NOD-like receptor signaling pathway	5	0.0357143	0.0729376
	Cell cycle	4	0.0285714	0.0936439

## Sheet: Top 400 betweenness
KEGG enrichment results for the top 400 genes of betweenness centrality
	pathway	Count	Rich Factor	PValue
LUSC	Pathways in cancer	27	0.121622	1.18478e-08
	Breast cancer	13	0.0585586	8.54964e-07
	Prostate cancer	11	0.0495495	8.68097e-07
	Endocrine resistance	11	0.0495495	9.55519e-07
	Chronic myeloid leukemia	10	0.045045	9.64827e-07
	Bladder cancer	8	0.036036	1.31515e-06
	Hepatocellular carcinoma	13	0.0585586	3.52288e-06
	Gastric cancer	12	0.0540541	6.70043e-06
	Pancreatic cancer	9	0.0405405	9.73382e-06
	Hepatitis C	12	0.0540541	1.10635e-05
	Human cytomegalovirus infection	14	0.0630631	1.39581e-05
	Wnt signaling pathway	11	0.0495495	0.00012486
	Salmonella infection	13	0.0585586	0.000175305
	Colorectal cancer	8	0.036036	0.00018736
	Human papillomavirus infection	15	0.0675676	0.000197206
	AMPK signaling pathway	9	0.0405405	0.000260639
	Small cell lung cancer	8	0.036036	0.000285167
	PI3K-Akt signaling pathway	15	0.0675676	0.000392999
	Adherens junction	7	0.0315315	0.000447011
	FoxO signaling pathway	9	0.0405405	0.000472537
	Non-small cell lung cancer	7	0.0315315	0.000482165
	Melanoma	7	0.0315315	0.000482165
	Proteoglycans in cancer	11	0.0495495	0.000565616
	Glioma	7	0.0315315	0.000600689
	Parathyroid hormone synthesis, secretion and action	8	0.036036	0.000675768
	EGFR tyrosine kinase inhibitor resistance	7	0.0315315	0.00079257
	ErbB signaling pathway	7	0.0315315	0.00116539
	Endometrial cancer	6	0.027027	0.00124095
	Cushing syndrome	9	0.0405405	0.00142427
	Cellular senescence	9	0.0405405	0.00148406
	Hippo signaling pathway	9	0.0405405	0.00154583
	Thyroid cancer	5	0.0225225	0.00167549
	JAK-STAT signaling pathway	9	0.0405405	0.00188601
	Hepatitis B	9	0.0405405	0.00188601
	Epstein-Barr virus infection	10	0.045045	0.00201583
	Shigellosis	11	0.0495495	0.00232383
	Acute myeloid leukemia	6	0.027027	0.00236792
	Endocytosis	11	0.0495495	0.00261249
	MAPK signaling pathway	12	0.0540541	0.0026237
	Measles	8	0.036036	0.00324594
	T cell receptor signaling pathway	7	0.0315315	0.00326452
	Autophagy - animal	8	0.036036	0.00351431
	Human T-cell leukemia virus 1 infection	10	0.045045	0.00380257
	NOD-like receptor signaling pathway	9	0.0405405	0.00414313
	Transcriptional misregulation in cancer	9	0.0405405	0.00551486
	Kaposi sarcoma-associated herpesvirus infection	9	0.0405405	0.00568644
	mTOR signaling pathway	8	0.036036	0.00610236
	Sphingolipid signaling pathway	7	0.0315315	0.0063091
	Focal adhesion	9	0.0405405	0.00700436
	Tight junction	8	0.036036	0.0093194
	Chemical carcinogenesis - receptor activation	9	0.0405405	0.00952742
	Long-term depression	5	0.0225225	0.00967858
	TGF-beta signaling pathway	6	0.027027	0.010002
	MicroRNAs in cancer	11	0.0495495	0.0112599
	Estrogen signaling pathway	7	0.0315315	0.012632
	Fluid shear stress and atherosclerosis	7	0.0315315	0.0130554
	Apelin signaling pathway	7	0.0315315	0.0130554
	Signaling pathways regulating pluripotency of stem cells	7	0.0315315	0.0148491
	Prolactin signaling pathway	5	0.0225225	0.0163691
	Alzheimer disease	12	0.0540541	0.0181491
	Viral carcinogenesis	8	0.036036	0.0239504
	Cell cycle	6	0.027027	0.031405
	Osteoclast differentiation	6	0.027027	0.0332921
	Gap junction	5	0.0225225	0.0344447
	IL-17 signaling pathway	5	0.0225225	0.0423029
	Hedgehog signaling pathway	4	0.018018	0.0431841
	Ras signaling pathway	8	0.036036	0.0461573
	Notch signaling pathway	4	0.018018	0.0491617
BRCA	Colorectal cancer	11	0.044	1.25495e-06
	Human T-cell leukemia virus 1 infection	16	0.064	3.22147e-06
	Chronic myeloid leukemia	10	0.04	3.74079e-06
	Prostate cancer	11	0.044	3.82464e-06
	Endometrial cancer	9	0.036	4.13595e-06
	Endocrine resistance	11	0.044	4.20041e-06
	Viral carcinogenesis	15	0.06	5.84378e-06
	Proteoglycans in cancer	15	0.06	6.18519e-06
	Cellular senescence	13	0.052	8.85753e-06
	Hepatitis C	13	0.052	9.45764e-06
	MicroRNAs in cancer	18	0.072	1.15988e-05
	Hepatitis B	13	0.052	1.30251e-05
	Pathways in cancer	24	0.096	1.53133e-05
	Renal cell carcinoma	9	0.036	1.55039e-05
	Small cell lung cancer	10	0.04	1.82745e-05
	Breast cancer	12	0.048	2.76052e-05
	Pancreatic cancer	9	0.036	3.17501e-05
	T cell receptor signaling pathway	10	0.04	4.89462e-05
	Bladder cancer	7	0.028	4.92922e-05
	Human cytomegalovirus infection	14	0.056	7.82365e-05
	Focal adhesion	13	0.052	0.000109255
	Gastric cancer	11	0.044	0.000161131
	Shigellosis	14	0.056	0.000199775
	PI3K-Akt signaling pathway	17	0.068	0.000213473
	Glioma	8	0.032	0.000216405
	Human papillomavirus infection	16	0.064	0.000330624
	B cell receptor signaling pathway	8	0.032	0.000376866
	Hepatocellular carcinoma	11	0.044	0.000425953
	ErbB signaling pathway	8	0.032	0.000469744
	Diabetic cardiomyopathy	12	0.048	0.000490935
	Fc epsilon RI signaling pathway	7	0.028	0.000835113
	Cell cycle	9	0.036	0.00106456
	Hippo signaling pathway	10	0.04	0.00108333
	Melanoma	7	0.028	0.00112998
	Non-small cell lung cancer	7	0.028	0.00112998
	p53 signaling pathway	7	0.028	0.00121482
	Kaposi sarcoma-associated herpesvirus infection	11	0.044	0.00130009
	Alzheimer disease	16	0.064	0.0015293
	Epstein-Barr virus infection	11	0.044	0.00175996
	Yersinia infection	9	0.036	0.00182261
	EGFR tyrosine kinase inhibitor resistance	7	0.028	0.00183089
	Estrogen signaling pathway	9	0.036	0.00190851
	Thyroid cancer	5	0.02	0.00302263
	Neurotrophin signaling pathway	8	0.032	0.00336387
	Sphingolipid signaling pathway	8	0.032	0.00336387
	Non-alcoholic fatty liver disease	9	0.036	0.00392254
	mTOR signaling pathway	9	0.036	0.0040786
	Chemokine signaling pathway	10	0.04	0.0042762
	Acute myeloid leukemia	6	0.024	0.00474894
	JAK-STAT signaling pathway	9	0.036	0.00511825
	Prion disease	12	0.048	0.00519091
	Choline metabolism in cancer	7	0.028	0.00538385
	Central carbon metabolism in cancer	6	0.024	0.00572359
	AGE-RAGE signaling pathway in diabetic complications	7	0.028	0.00593727
	Apoptosis	8	0.032	0.00696948
	Bacterial invasion of epithelial cells	6	0.024	0.00853173
	Insulin resistance	7	0.028	0.0085718
	Lipid and atherosclerosis	10	0.04	0.00881689
	MAPK signaling pathway	12	0.048	0.00889976
	Spinocerebellar ataxia	8	0.032	0.00908447
	Signaling pathways regulating pluripotency of stem cells	8	0.032	0.00908447
	Leukocyte transendothelial migration	7	0.028	0.0110348
	Chemical carcinogenesis - reactive oxygen species	10	0.04	0.0110473
	Hippo signaling pathway - multiple species	4	0.016	0.0115983
	Thyroid hormone signaling pathway	7	0.028	0.0144983
	Longevity regulating pathway	6	0.024	0.0153461
	Notch signaling pathway	5	0.02	0.0157963
	VEGF signaling pathway	5	0.02	0.0157963
	Amyotrophic lateral sclerosis	13	0.052	0.0163599
	Natural killer cell mediated cytotoxicity	7	0.028	0.0173942
	FoxO signaling pathway	7	0.028	0.0206663
	Wnt signaling pathway	8	0.032	0.0217511
	Protein processing in endoplasmic reticulum	8	0.032	0.0223788
	Chemical carcinogenesis - receptor activation	9	0.036	0.0233078
	Insulin signaling pathway	7	0.028	0.0251166
	Measles	7	0.028	0.026732
	Fluid shear stress and atherosclerosis	7	0.028	0.026732
	Regulation of actin cytoskeleton	9	0.036	0.0269737
	Prolactin signaling pathway	5	0.02	0.0277473
	Autophagy - animal	7	0.028	0.0284152
	Huntington disease	11	0.044	0.0289106
	Parathyroid hormone synthesis, secretion and action	6	0.024	0.0301086
	Axon guidance	8	0.032	0.0301304
	Mitophagy - animal	5	0.02	0.0303701
	Parkinson disease	10	0.04	0.0308675
	Platinum drug resistance	5	0.02	0.0317346
	TNF signaling pathway	6	0.024	0.036911
	Ras signaling pathway	9	0.036	0.0395027
	RNA degradation	5	0.02	0.0406721
	Growth hormone synthesis, secretion and action	6	0.024	0.045956
	Pathways of neurodegeneration - multiple diseases	14	0.056	0.0486547
UCEC	Melanoma	8	0.0375587	9.28549e-05
	MAPK signaling pathway	15	0.0704225	0.000117813
	Apoptosis	9	0.0422535	0.00094986
	Amyotrophic lateral sclerosis	14	0.0657277	0.003006
	Viral carcinogenesis	9	0.0422535	0.0112876
	Pathways of neurodegeneration - multiple diseases	15	0.0704225	0.0113763
	Adherens junction	5	0.0234742	0.0214576
	Non-small cell lung cancer	5	0.0234742	0.0224644
	Breast cancer	7	0.0328638	0.0226871
	Bladder cancer	4	0.0187793	0.023036
	Transcriptional misregulation in cancer	8	0.0375587	0.0254639
	Chronic myeloid leukemia	5	0.0234742	0.0267776
	Epstein-Barr virus infection	8	0.0375587	0.0315824
	PI3K-Akt signaling pathway	11	0.0516432	0.0389621
	Colorectal cancer	5	0.0234742	0.039606
	Tight junction	7	0.0328638	0.0408889
	Protein processing in endoplasmic reticulum	7	0.0328638	0.0428984
	Parkinson disease	9	0.0422535	0.0456721
	Protein export	3	0.0140845	0.0457611
	Human T-cell leukemia virus 1 infection	8	0.0375587	0.0485394
KIRC	Proteoglycans in cancer	19	0.0716981	8.6535e-09
	Pathways in cancer	28	0.10566	1.88669e-07
	Human T-cell leukemia virus 1 infection	17	0.0641509	9.33084e-07
	Breast cancer	14	0.0528302	1.06259e-06
	Cellular senescence	14	0.0528302	2.08735e-06
	Adherens junction	10	0.0377358	2.67838e-06
	Chronic myeloid leukemia	10	0.0377358	4.76989e-06
	Focal adhesion	15	0.0566038	6.9525e-06
	ErbB signaling pathway	10	0.0377358	1.21201e-05
	Hepatocellular carcinoma	13	0.0490566	2.53218e-05
	Melanoma	9	0.0339623	2.63637e-05
	TGF-beta signaling pathway	10	0.0377358	2.75314e-05
	AMPK signaling pathway	11	0.0415094	3.30792e-05
	Endocrine resistance	10	0.0377358	3.84689e-05
	Pancreatic cancer	9	0.0339623	3.92396e-05
	Cell cycle	11	0.0415094	5.03791e-05
	Bladder cancer	7	0.0264151	5.8136e-05
	MicroRNAs in cancer	17	0.0641509	6.44482e-05
	MAPK signaling pathway	16	0.0603774	0.000125807
	Central carbon metabolism in cancer	8	0.0301887	0.000168082
	Thyroid hormone signaling pathway	10	0.0377358	0.000198877
	PI3K-Akt signaling pathway	17	0.0641509	0.000300131
	EGFR tyrosine kinase inhibitor resistance	8	0.0301887	0.000358223
	Endometrial cancer	7	0.0264151	0.000413505
	Fluid shear stress and atherosclerosis	10	0.0377358	0.000558176
	Wnt signaling pathway	11	0.0415094	0.000590606
	Colorectal cancer	8	0.0301887	0.000601974
	Viral carcinogenesis	12	0.045283	0.000656536
	Gastric cancer	10	0.0377358	0.000921249
	Hippo signaling pathway	10	0.0377358	0.00133339
	Human papillomavirus infection	15	0.0566038	0.00138196
	Kaposi sarcoma-associated herpesvirus infection	11	0.0415094	0.00162403
	Hepatitis B	10	0.0377358	0.00165895
	Bacterial invasion of epithelial cells	7	0.0264151	0.00186372
	Yersinia infection	9	0.0339623	0.00219445
	Tight junction	10	0.0377358	0.00221901
	Signaling pathways regulating pluripotency of stem cells	9	0.0339623	0.00286693
	Rap1 signaling pathway	11	0.0415094	0.00290762
	Regulation of actin cytoskeleton	11	0.0415094	0.00380104
	Human cytomegalovirus infection	11	0.0415094	0.00475039
	FoxO signaling pathway	8	0.0301887	0.00667622
	AGE-RAGE signaling pathway in diabetic complications	7	0.0264151	0.00683478
	Epstein-Barr virus infection	10	0.0377358	0.0071771
	Non-small cell lung cancer	6	0.0226415	0.00728494
	p53 signaling pathway	6	0.0226415	0.00771663
	Glioma	6	0.0226415	0.0086329
	Shigellosis	11	0.0415094	0.00899337
	Salmonella infection	11	0.0415094	0.00948986
	Chemical carcinogenesis - receptor activation	10	0.0377358	0.00971013
	Autophagy - animal	8	0.0301887	0.00984158
	Longevity regulating pathway	6	0.0226415	0.0172267
	Ras signaling pathway	10	0.0377358	0.0180501
	Small cell lung cancer	6	0.0226415	0.0196123
	Relaxin signaling pathway	7	0.0264151	0.0219755
	Prostate cancer	6	0.0226415	0.0240528
	Thyroid cancer	4	0.0150943	0.0242171
	Protein processing in endoplasmic reticulum	8	0.0301887	0.0257892
	Acute myeloid leukemia	5	0.0188679	0.0264706
	Progesterone-mediated oocyte maturation	6	0.0226415	0.0290962
	Lipid and atherosclerosis	9	0.0339623	0.0292551
	Toll-like receptor signaling pathway	6	0.0226415	0.0312874
	Ferroptosis	4	0.0150943	0.0316491
	HIF-1 signaling pathway	6	0.0226415	0.0372102
	TNF signaling pathway	6	0.0226415	0.0410734
	Thermogenesis	9	0.0339623	0.0429031
	RNA degradation	5	0.0188679	0.0445203
	Oxytocin signaling pathway	7	0.0264151	0.0462848
BLCA	Proteoglycans in cancer	13	0.077381	3.21319e-06
	Pathways in cancer	18	0.107143	8.76031e-05
	Adherens junction	7	0.0416667	0.000147458
	MicroRNAs in cancer	13	0.077381	0.000193008
	Gastric cancer	9	0.0535714	0.000282035
	Cellular senescence	9	0.0535714	0.000384923
	Colorectal cancer	7	0.0416667	0.000422147
	Endometrial cancer	6	0.0357143	0.000492072
	FoxO signaling pathway	8	0.047619	0.000706971
	Bladder cancer	5	0.0297619	0.00116194
	Chronic myeloid leukemia	6	0.0357143	0.00168908
	Pancreatic cancer	6	0.0357143	0.00168908
	Hippo signaling pathway	8	0.047619	0.00203152
	Hepatitis B	8	0.047619	0.00242675
	ErbB signaling pathway	6	0.0357143	0.00276765
	Hepatocellular carcinoma	8	0.047619	0.00297664
	Small cell lung cancer	6	0.0357143	0.00389868
	AGE-RAGE signaling pathway in diabetic complications	6	0.0357143	0.00555903
	Focal adhesion	8	0.047619	0.00788396
	Epstein-Barr virus infection	8	0.047619	0.00809262
	Diabetic cardiomyopathy	8	0.047619	0.00830535
	Thyroid cancer	4	0.0238095	0.00842681
	MAPK signaling pathway	9	0.0535714	0.0186514
	PI3K-Akt signaling pathway	10	0.0595238	0.0191823
	Transcriptional misregulation in cancer	7	0.0416667	0.0226312
	Prostate cancer	5	0.0297619	0.0245539
	Parathyroid hormone synthesis, secretion and action	5	0.0297619	0.0326088
	Human papillomavirus infection	9	0.0535714	0.0346581
	Regulation of actin cytoskeleton	7	0.0416667	0.0379222
	Human T-cell leukemia virus 1 infection	7	0.0416667	0.0408621
	Human cytomegalovirus infection	7	0.0416667	0.0431598
	Renal cell carcinoma	4	0.0238095	0.0438336
	Central carbon metabolism in cancer	4	0.0238095	0.0454296
	Citrate cycle (TCA cycle)	3	0.0178571	0.0455099
	Sphingolipid signaling pathway	5	0.0297619	0.0466875
	Mitophagy - animal	4	0.0238095	0.0487076

## Sheet: Top 500 degree
KEGG enrichment results for the top 500 genes of degree centrality
	pathway	Count	Rich Factor	PValue
LUSC	Viral carcinogenesis	9	0.044335	0.00495385
	Endocytosis	10	0.0492611	0.0052397
	Cellular senescence	7	0.0344828	0.0158132
	Cell cycle	6	0.0295567	0.023871
	Gap junction	5	0.0246305	0.0273431
	Human papillomavirus infection	10	0.0492611	0.0279073
BRCA	Amyotrophic lateral sclerosis	19	0.076	1.08736e-05
	Parkinson disease	14	0.056	0.000223798
	Nucleocytoplasmic transport	8	0.032	0.00136228
	Mitophagy - animal	6	0.024	0.00497862
	Alzheimer disease	14	0.056	0.00621813
	Pathways of neurodegeneration - multiple diseases	16	0.064	0.00643625
	Thermogenesis	10	0.04	0.00962118
	mRNA surveillance pathway	6	0.024	0.0169235
	Yersinia infection	7	0.028	0.0191914
	Huntington disease	11	0.044	0.0197981
	Prion disease	10	0.04	0.0252309
	Non-alcoholic fatty liver disease	7	0.028	0.032674
	RNA degradation	5	0.02	0.033571
	Neurotrophin signaling pathway	6	0.024	0.0367943
	Sphingolipid signaling pathway	6	0.024	0.0367943
	Diabetic cardiomyopathy	8	0.032	0.0375378
	Salmonella infection	9	0.036	0.0387128
	Endocytosis	9	0.036	0.0402818
	Tight junction	7	0.028	0.0466243
	Mismatch repair	3	0.012	0.0484947
	Protein processing in endoplasmic reticulum	7	0.028	0.0488783
UCEC	Notch signaling pathway	3	0.0319149	0.0321231
	MAPK signaling pathway	5	0.0531915	0.0506231
KIRC	Adherens junction	10	0.0263852	2.13384e-05
	Shigellosis	16	0.0422164	0.000314249
	Bacterial invasion of epithelial cells	8	0.0211082	0.00139239
	Focal adhesion	13	0.0343008	0.00145577
	Autophagy - animal	10	0.0263852	0.00363738
	Tight junction	11	0.0290237	0.00380881
	Proteoglycans in cancer	12	0.0316623	0.00516826
	EGFR tyrosine kinase inhibitor resistance	7	0.0184697	0.00740169
	Salmonella infection	13	0.0343008	0.00823286
	Endocytosis	13	0.0343008	0.00874766
	Nucleocytoplasmic transport	8	0.0211082	0.00919752
	Yersinia infection	9	0.0237467	0.0100929
	Human cytomegalovirus infection	12	0.0316623	0.0101088
	cGMP-PKG signaling pathway	10	0.0263852	0.01075
	Bladder cancer	5	0.0131926	0.011841
	Ubiquitin mediated proteolysis	9	0.0237467	0.0123643
	Protein processing in endoplasmic reticulum	10	0.0263852	0.0124222
	AMPK signaling pathway	8	0.0211082	0.0158059
	Cell cycle	8	0.0211082	0.0201408
	Mitophagy - animal	6	0.0158311	0.0201912
	Oocyte meiosis	8	0.0211082	0.024339
	T cell receptor signaling pathway	7	0.0184697	0.0259503
	Kaposi sarcoma-associated herpesvirus infection	10	0.0263852	0.0260562
	Autophagy - other	4	0.0105541	0.031893
	Fluid shear stress and atherosclerosis	8	0.0211082	0.0322477
	Spinocerebellar ataxia	8	0.0211082	0.0367823
	VEGF signaling pathway	5	0.0131926	0.039417
	Rap1 signaling pathway	10	0.0263852	0.0402779
	Gap junction	6	0.0158311	0.0429453
	Tuberculosis	9	0.0237467	0.0435479
BLCA	Salmonella infection	12	0.0594059	0.00036908
	Vasopressin-regulated water reabsorption	4	0.019802	0.0192163
	Endocytosis	8	0.039604	0.0446504

## Sheet: Top 500 betweenness
KEGG enrichment results for the top 500 genes of betweenness centrality
	pathway	Count	Rich Factor	PValue
LUSC	Pathways in cancer	30	0.110294	7.28731e-09
	Chronic myeloid leukemia	11	0.0404412	4.16823e-07
	Hepatocellular carcinoma	15	0.0551471	6.31616e-07
	Breast cancer	14	0.0514706	8.25247e-07
	Gastric cancer	14	0.0514706	9.63692e-07
	Hippo signaling pathway	14	0.0514706	1.74816e-06
	Pancreatic cancer	10	0.0367647	3.97822e-06
	Prostate cancer	11	0.0404412	4.0904e-06
	Bladder cancer	8	0.0294118	4.09575e-06
	Endocrine resistance	11	0.0404412	4.49178e-06
	Colorectal cancer	10	0.0367647	1.11665e-05
	Wnt signaling pathway	13	0.0477941	2.28466e-05
	Hepatitis C	12	0.0441176	5.43837e-05
	Human cytomegalovirus infection	14	0.0514706	8.44911e-05
	Human papillomavirus infection	17	0.0625	0.000107232
	Proteoglycans in cancer	13	0.0477941	0.000141472
	AMPK signaling pathway	10	0.0367647	0.000158009
	Adherens junction	8	0.0294118	0.000160376
	Melanoma	8	0.0294118	0.000175226
	PI3K-Akt signaling pathway	17	0.0625	0.000232792
	Salmonella infection	14	0.0514706	0.000232971
	Cellular senescence	11	0.0404412	0.000249368
	FoxO signaling pathway	10	0.0367647	0.000306491
	Hepatitis B	11	0.0404412	0.000338169
	Small cell lung cancer	8	0.0294118	0.000792372
	Endocytosis	13	0.0477941	0.000894077
	Non-small cell lung cancer	7	0.0257353	0.00117439
	Glioma	7	0.0257353	0.00145361
	T cell receptor signaling pathway	8	0.0294118	0.00163095
	Parathyroid hormone synthesis, secretion and action	8	0.0294118	0.00182064
	Epstein-Barr virus infection	11	0.0404412	0.00186062
	EGFR tyrosine kinase inhibitor resistance	7	0.0257353	0.00190147
	Signaling pathways regulating pluripotency of stem cells	9	0.0330882	0.00250072
	Shigellosis	12	0.0441176	0.00256866
	Endometrial cancer	6	0.0220588	0.00261701
	ErbB signaling pathway	7	0.0257353	0.00276008
	Thyroid cancer	5	0.0183824	0.0031049
	NOD-like receptor signaling pathway	10	0.0367647	0.00339164
	Human T-cell leukemia virus 1 infection	11	0.0404412	0.00369514
	Cushing syndrome	9	0.0330882	0.00410393
	TGF-beta signaling pathway	7	0.0257353	0.00455418
	Kaposi sarcoma-associated herpesvirus infection	10	0.0367647	0.0048048
	Acute myeloid leukemia	6	0.0220588	0.00490073
	JAK-STAT signaling pathway	9	0.0330882	0.00535102
	Focal adhesion	10	0.0367647	0.00604066
	Measles	8	0.0294118	0.0081388
	Autophagy - animal	8	0.0294118	0.00877379
	MAPK signaling pathway	12	0.0441176	0.00938836
	Hedgehog signaling pathway	5	0.0183824	0.0135709
	MicroRNAs in cancer	12	0.0441176	0.0135896
	Sphingolipid signaling pathway	7	0.0257353	0.0139025
	mTOR signaling pathway	8	0.0294118	0.0147527
	Notch signaling pathway	5	0.0183824	0.0161924
	Long-term depression	5	0.0183824	0.017132
	Cell cycle	7	0.0257353	0.0179798
	Viral carcinogenesis	9	0.0330882	0.0197655
	Oocyte meiosis	7	0.0257353	0.0213515
	Chemical carcinogenesis - receptor activation	9	0.0330882	0.0242429
	Alzheimer disease	13	0.0477941	0.0250486
	Estrogen signaling pathway	7	0.0257353	0.0267569
	Apelin signaling pathway	7	0.0257353	0.0275968
	Regulation of actin cytoskeleton	9	0.0330882	0.0280389
	Prolactin signaling pathway	5	0.0183824	0.0284142
	p53 signaling pathway	5	0.0183824	0.0324885
	Th17 cell differentiation	6	0.0220588	0.0331802
	Transcriptional misregulation in cancer	8	0.0294118	0.0408846
	Ras signaling pathway	9	0.0330882	0.0409929
BRCA	Colorectal cancer	12	0.0408163	4.51643e-07
	Endocrine resistance	12	0.0408163	1.70985e-06
	Pathways in cancer	27	0.0918367	4.03762e-06
	Viral carcinogenesis	16	0.0544218	5.05474e-06
	Proteoglycans in cancer	16	0.0544218	5.36774e-06
	Pancreatic cancer	10	0.0340136	9.96413e-06
	Chronic myeloid leukemia	10	0.0340136	9.96413e-06
	Endometrial cancer	9	0.0306122	1.00361e-05
	Prostate cancer	11	0.037415	1.11243e-05
	Human T-cell leukemia virus 1 infection	16	0.0544218	1.40988e-05
	MicroRNAs in cancer	19	0.0646259	1.53824e-05
	Breast cancer	13	0.0442177	1.63805e-05
	Human cytomegalovirus infection	16	0.0544218	1.65485e-05
	Cellular senescence	13	0.0442177	2.97708e-05
	Hepatitis C	13	0.0442177	3.17267e-05
	Renal cell carcinoma	9	0.0306122	3.68632e-05
	Hepatitis B	13	0.0442177	4.32762e-05
	Small cell lung cancer	10	0.0340136	4.72406e-05
	Shigellosis	16	0.0544218	4.93459e-05
	Gastric cancer	12	0.0408163	9.37874e-05
	Bladder cancer	7	0.0238095	9.60086e-05
	EGFR tyrosine kinase inhibitor resistance	9	0.0306122	9.83942e-05
	T cell receptor signaling pathway	10	0.0340136	0.000123731
	ErbB signaling pathway	9	0.0306122	0.000165291
	Hepatocellular carcinoma	12	0.0408163	0.00027156
	PI3K-Akt signaling pathway	18	0.0612245	0.000279054
	Focal adhesion	13	0.0442177	0.000336901
	Melanoma	8	0.0272109	0.000349076
	p53 signaling pathway	8	0.0272109	0.000380194
	Human papillomavirus infection	17	0.0578231	0.000395303
	Glioma	8	0.0272109	0.000449089
	mTOR signaling pathway	11	0.037415	0.000610956
	Hippo signaling pathway	11	0.037415	0.000642327
	B cell receptor signaling pathway	8	0.0272109	0.000772322
	Estrogen signaling pathway	10	0.0340136	0.00101294
	Epstein-Barr virus infection	12	0.0408163	0.00127602
	Spinocerebellar ataxia	10	0.0340136	0.00130279
	Acute myeloid leukemia	7	0.0238095	0.00143566
	Fc epsilon RI signaling pathway	7	0.0238095	0.00155095
	Sphingolipid signaling pathway	9	0.0306122	0.00158768
	Hippo signaling pathway - multiple species	5	0.0170068	0.00187
	Non-small cell lung cancer	7	0.0238095	0.00208398
	Mitophagy - animal	7	0.0238095	0.00208398
	Choline metabolism in cancer	8	0.0272109	0.00219826
	Cell cycle	9	0.0306122	0.0022812
	Chemokine signaling pathway	11	0.037415	0.00292726
	MAPK signaling pathway	14	0.047619	0.00308554
	Kaposi sarcoma-associated herpesvirus infection	11	0.037415	0.00315448
	Insulin resistance	8	0.0272109	0.00380165
	Yersinia infection	9	0.0306122	0.00382925
	Insulin signaling pathway	9	0.0306122	0.00382925
	Diabetic cardiomyopathy	11	0.037415	0.00435728
	Autophagy - animal	9	0.0306122	0.00455906
	Thyroid cancer	5	0.0170068	0.00463763
	Leukocyte transendothelial migration	8	0.0272109	0.00511857
	Chemical carcinogenesis - receptor activation	11	0.037415	0.00589692
	Longevity regulating pathway	7	0.0238095	0.00599917
	Neurotrophin signaling pathway	8	0.0272109	0.00645654
	Central carbon metabolism in cancer	6	0.0204082	0.0093817
	Osteoclast differentiation	8	0.0272109	0.00949923
	JAK-STAT signaling pathway	9	0.0306122	0.0102861
	AGE-RAGE signaling pathway in diabetic complications	7	0.0238095	0.0104342
	Ras signaling pathway	11	0.037415	0.0117798
	Apoptosis	8	0.0272109	0.0129874
	Parathyroid hormone synthesis, secretion and action	7	0.0238095	0.0136501
	Bacterial invasion of epithelial cells	6	0.0204082	0.0138231
	Protein processing in endoplasmic reticulum	9	0.0306122	0.0139355
	Fluid shear stress and atherosclerosis	8	0.0272109	0.0145069
	Signaling pathways regulating pluripotency of stem cells	8	0.0272109	0.0167256
	Human immunodeficiency virus 1 infection	10	0.0340136	0.0167731
	Lipid and atherosclerosis	10	0.0340136	0.0182159
	Axon guidance	9	0.0306122	0.0195846
	Regulation of actin cytoskeleton	10	0.0340136	0.0197473
	Growth hormone synthesis, secretion and action	7	0.0238095	0.0228746
	VEGF signaling pathway	5	0.0170068	0.023396
	Thyroid hormone signaling pathway	7	0.0238095	0.0245925
	Non-alcoholic fatty liver disease	8	0.0272109	0.0248089
	Hypertrophic cardiomyopathy	6	0.0204082	0.0254403
	Alzheimer disease	14	0.047619	0.0255171
	Natural killer cell mediated cytotoxicity	7	0.0238095	0.02926
	TGF-beta signaling pathway	6	0.0204082	0.0299815
	Prion disease	11	0.037415	0.0300047
	Dilated cardiomyopathy	6	0.0204082	0.0324321
	Fc gamma R-mediated phagocytosis	6	0.0204082	0.033703
	FoxO signaling pathway	7	0.0238095	0.0344771
	Amyotrophic lateral sclerosis	13	0.0442177	0.0372677
	Wnt signaling pathway	8	0.0272109	0.0382497
	Prolactin signaling pathway	5	0.0170068	0.0403951
	Progesterone-mediated oocyte maturation	6	0.0204082	0.0405201
	Rap1 signaling pathway	9	0.0306122	0.040992
	Salmonella infection	10	0.0340136	0.0414012
	Measles	7	0.0238095	0.0440129
	Platinum drug resistance	5	0.0170068	0.0459858
UCEC	Melanoma	10	0.0403226	1.95515e-06
	MAPK signaling pathway	17	0.0685484	1.76623e-05
	Viral carcinogenesis	13	0.0524194	0.000101146
	Apoptosis	10	0.0403226	0.000323815
	Human T-cell leukemia virus 1 infection	12	0.0483871	0.000856154
	Human cytomegalovirus infection	12	0.0483871	0.000956044
	Non-small cell lung cancer	7	0.0282258	0.00100447
	Chronic myeloid leukemia	7	0.0282258	0.001334
	Breast cancer	9	0.0362903	0.00246148
	Bladder cancer	5	0.0201613	0.00406441
	PI3K-Akt signaling pathway	14	0.0564516	0.00439645
	Renal cell carcinoma	6	0.0241935	0.00489377
	Glioma	6	0.0241935	0.0069642
	Pancreatic cancer	6	0.0241935	0.00736069
	Colorectal cancer	6	0.0241935	0.0122259
	Cellular senescence	8	0.0322581	0.0126641
	Kaposi sarcoma-associated herpesvirus infection	9	0.0362903	0.012723
	Amyotrophic lateral sclerosis	13	0.0524194	0.0138689
	VEGF signaling pathway	5	0.0201613	0.0146448
	Tight junction	8	0.0322581	0.0189118
	Prostate cancer	6	0.0241935	0.0196947
	Endocrine resistance	6	0.0241935	0.0204942
	Human immunodeficiency virus 1 infection	9	0.0362903	0.0206554
	Yersinia infection	7	0.0282258	0.0227679
	Pathways in cancer	16	0.0645161	0.0228179
	Regulation of actin cytoskeleton	9	0.0362903	0.0239477
	T cell receptor signaling pathway	6	0.0241935	0.0257383
	Adherens junction	5	0.0201613	0.027014
	Parathyroid hormone synthesis, secretion and action	6	0.0241935	0.0276607
	p53 signaling pathway	5	0.0201613	0.0295359
	Gastric cancer	7	0.0282258	0.0326057
	Bacterial invasion of epithelial cells	5	0.0201613	0.0349863
	Human papillomavirus infection	11	0.0443548	0.0400306
	Hepatitis C	7	0.0282258	0.040504
	Pathways of neurodegeneration - multiple diseases	14	0.0564516	0.0417671
	Epstein-Barr virus infection	8	0.0322581	0.0438243
	Vibrio cholerae infection	4	0.016129	0.0459326
	Hepatitis B	7	0.0282258	0.0460084
	Proteoglycans in cancer	8	0.0322581	0.0468113
	Salmonella infection	9	0.0362903	0.0469329
KIRC	Pathways in cancer	35	0.109718	1.35766e-09
	Proteoglycans in cancer	21	0.0658307	5.0528e-09
	Breast cancer	18	0.0564263	5.92916e-09
	Human T-cell leukemia virus 1 infection	19	0.0595611	5.24171e-07
	Cellular senescence	16	0.0501567	5.66816e-07
	Endocrine resistance	13	0.0407524	6.05794e-07
	Hepatocellular carcinoma	16	0.0501567	1.46601e-06
	Adherens junction	11	0.0344828	1.47369e-06
	Chronic myeloid leukemia	11	0.0344828	2.79114e-06
	TGF-beta signaling pathway	12	0.0376176	2.8586e-06
	Focal adhesion	17	0.0532915	2.97098e-06
	ErbB signaling pathway	11	0.0344828	7.8167e-06
	Cell cycle	13	0.0407524	8.87117e-06
	Gastric cancer	14	0.0438871	9.76457e-06
	Human cytomegalovirus infection	17	0.0532915	1.26463e-05
	Melanoma	10	0.031348	1.36847e-05
	Bladder cancer	8	0.0250784	1.6002e-05
	MicroRNAs in cancer	20	0.0626959	1.60657e-05
	Pancreatic cancer	10	0.031348	2.13663e-05
	EGFR tyrosine kinase inhibitor resistance	10	0.031348	2.92972e-05
	AMPK signaling pathway	12	0.0376176	3.04505e-05
	PI3K-Akt signaling pathway	21	0.0658307	3.10328e-05
	Human papillomavirus infection	20	0.0626959	3.99833e-05
	Colorectal cancer	10	0.031348	5.79612e-05
	Central carbon metabolism in cancer	9	0.0282132	8.03094e-05
	Hippo signaling pathway	13	0.0407524	8.03865e-05
	p53 signaling pathway	9	0.0282132	0.000108589
	Hepatitis B	13	0.0407524	0.000108809
	Prostate cancer	10	0.031348	0.000148813
	Signaling pathways regulating pluripotency of stem cells	12	0.0376176	0.000151387
	Endometrial cancer	8	0.0250784	0.000160071
	Thyroid hormone signaling pathway	11	0.0344828	0.000168522
	Wnt signaling pathway	13	0.0407524	0.000172637
	Epstein-Barr virus infection	14	0.0438871	0.00023188
	Viral carcinogenesis	14	0.0438871	0.000255459
	Fluid shear stress and atherosclerosis	11	0.0344828	0.000518475
	Small cell lung cancer	9	0.0282132	0.00054223
	Kaposi sarcoma-associated herpesvirus infection	13	0.0407524	0.000578563
	Protein processing in endoplasmic reticulum	12	0.0376176	0.000708084
	Bacterial invasion of epithelial cells	8	0.0250784	0.000926623
	MAPK signaling pathway	16	0.0501567	0.000930841
	AGE-RAGE signaling pathway in diabetic complications	9	0.0282132	0.000944928
	Chemical carcinogenesis - receptor activation	13	0.0407524	0.0012612
	Regulation of actin cytoskeleton	13	0.0407524	0.00160124
	Yersinia infection	10	0.031348	0.00186688
	Estrogen signaling pathway	10	0.031348	0.00196297
	Longevity regulating pathway	8	0.0250784	0.00216633
	Rap1 signaling pathway	12	0.0376176	0.00365776
	Glioma	7	0.0219436	0.00410411
	Cushing syndrome	10	0.031348	0.0042927
	Lipid and atherosclerosis	12	0.0376176	0.00437088
	Shigellosis	13	0.0407524	0.00447757
	mTOR signaling pathway	10	0.031348	0.00447783
	Salmonella infection	13	0.0407524	0.00477378
	HIF-1 signaling pathway	8	0.0250784	0.00668436
	Measles	9	0.0282132	0.00734163
	Tight junction	10	0.031348	0.00749823
	Neurotrophin signaling pathway	8	0.0250784	0.0106226
	Acute myeloid leukemia	6	0.0188088	0.0115058
	Non-small cell lung cancer	6	0.0188088	0.0153774
	Relaxin signaling pathway	8	0.0250784	0.0160298
	Autophagy - animal	8	0.0250784	0.0248056
	TNF signaling pathway	7	0.0219436	0.0264769
	Human immunodeficiency virus 1 infection	10	0.031348	0.0289267
	Viral myocarditis	5	0.015674	0.0334257
	Longevity regulating pathway - multiple species	5	0.015674	0.037076
	Thyroid cancer	4	0.0125392	0.03882
	Thermogenesis	10	0.031348	0.0470839
BLCA	Proteoglycans in cancer	16	0.0747664	1.77951e-07
	Adherens junction	9	0.0420561	6.62625e-06
	Pathways in cancer	22	0.102804	1.55066e-05
	MicroRNAs in cancer	16	0.0747664	3.03085e-05
	MAPK signaling pathway	15	0.0700935	6.77319e-05
	Hippo signaling pathway	11	0.0514019	7.43493e-05
	FoxO signaling pathway	10	0.046729	9.66028e-05
	Focal adhesion	12	0.0560748	0.000126974
	HIF-1 signaling pathway	9	0.0420561	0.000151117
	Endometrial cancer	7	0.0327103	0.000161071
	ErbB signaling pathway	8	0.0373832	0.000194008
	Colorectal cancer	8	0.0373832	0.000208746
	Gastric cancer	10	0.046729	0.000257426
	Bladder cancer	6	0.0280374	0.000265772
	Cellular senescence	10	0.046729	0.000362243
	PI3K-Akt signaling pathway	15	0.0700935	0.000470463
	Hepatocellular carcinoma	10	0.046729	0.000622903
	Chronic myeloid leukemia	7	0.0327103	0.000707001
	Pancreatic cancer	7	0.0327103	0.000707001
	Hepatitis B	9	0.0420561	0.00210574
	Viral carcinogenesis	10	0.046729	0.00242974
	Prostate cancer	7	0.0327103	0.00251097
	Human papillomavirus infection	13	0.0607477	0.0025339
	Endocrine resistance	7	0.0327103	0.00264426
	Renal cell carcinoma	6	0.0280374	0.00290685
	Central carbon metabolism in cancer	6	0.0280374	0.0030955
	Human T-cell leukemia virus 1 infection	10	0.046729	0.00426863
	Breast cancer	8	0.0373832	0.00486404
	EGFR tyrosine kinase inhibitor resistance	6	0.0280374	0.00521105
	Transcriptional misregulation in cancer	9	0.0420561	0.00611741
	AMPK signaling pathway	7	0.0327103	0.00713595
	Epstein-Barr virus infection	9	0.0420561	0.00798288
	Endocytosis	10	0.046729	0.00933976
	Small cell lung cancer	6	0.0280374	0.00983333
	Rap1 signaling pathway	9	0.0420561	0.00997534
	AGE-RAGE signaling pathway in diabetic complications	6	0.0280374	0.0137711
	Thyroid cancer	4	0.0186916	0.0153289
	Epithelial cell signaling in Helicobacter pylori infection	5	0.0233645	0.0173428
	Ras signaling pathway	9	0.0420561	0.0186064
	Melanoma	5	0.0233645	0.0190453
	Diabetic cardiomyopathy	8	0.0373832	0.0254399
	Sphingolipid signaling pathway	6	0.0280374	0.0270619
	Cell cycle	6	0.0280374	0.0334968
	Osteoclast differentiation	6	0.0280374	0.0354962
	Regulation of actin cytoskeleton	8	0.0373832	0.0355492
	Relaxin signaling pathway	6	0.0280374	0.0365231
	Chemical carcinogenesis - reactive oxygen species	8	0.0373832	0.0394387
	Human cytomegalovirus infection	8	0.0373832	0.0410699
	TGF-beta signaling pathway	5	0.0233645	0.0446224
	Fc gamma R-mediated phagocytosis	5	0.0233645	0.0491096
